# Supplementary material for: Methods for Estimating Demography and Detecting Between-Locus Differences in the Effective Population Size and Mutation Rate
Source: Mol Biol Evol. 2018 Nov 14;36(2):423–33. doi: 10.1093/molbev/msy212 (PMC6409433; doi:10.1093/molbev/msy212)
Supplement: Supplementary Data [file msy212_supp.zip]

Archive with 9 entries (9 files):
- cpl-natbib.sty
- crop.sty
- epstopdf.sty
- MBE.cls
- natbib.bst
- refs.bib
- sim_6_div.eps
- v3_rev_proofread.tex
- v3_rev_supp.pdf
