# Supplementary material for: Methods for Estimating Demography and Detecting Between-Locus Differences in the Effective Population Size and Mutation Rate
Source: Mol Biol Evol. 2018 Nov 14;36(2):423–33. doi: 10.1093/molbev/msy212 (PMC6409433; doi:10.1093/molbev/msy212)
Supplement: Supplementary Data [file msy212_supp.zip › refs.bib]

%% This BibTeX bibliography file was created using BibDesk.
%% http://bibdesk.sourceforge.net/

%% Created for Kai Zeng at 2018-10-26 16:51:24 +0100 


%% Saved with string encoding Unicode (UTF-8) 


@article{Bachtrog:2008aa,
	Abstract = {In several vertebrate taxa studied to date, mutation rates are higher in males than females (male-driven evolution). The male-to-female mutation rate (alpha) can be estimated by contrasting DNA divergence data at X-linked, Y-linked, and autosomal loci. Previous studies in Drosophila, comparing X-linked and autosomal divergence, have found no evidence for male-driven evolution in this genus. Here, I compare levels of nucleotide divergence between homologous X- and Y-linked loci in Drosophila miranda. Using divergence at both synonymous sites and at short introns, I estimate alpha to be approximately 2. This study thus provides the first evidence for male-biased mutation rates outside vertebrates, supporting the view that DNA sequence evolution is male driven in a wide variety of taxa.},
	Author = {Bachtrog, Doris},
	Date-Added = {2018-10-26 16:51:23 +0100},
	Date-Modified = {2018-10-26 16:51:23 +0100},
	Doi = {10.1093/molbev/msn020},
	Journal = {Mol Biol Evol},
	Journal-Full = {Molecular biology and evolution},
	Mesh = {Animals; Base Pairing; Base Sequence; Chromosomes; Drosophila; Evolution, Molecular; Female; Genes, Insect; Genetic Variation; Introns; Male; Sex Characteristics},
	Month = {Apr},
	Number = {4},
	Pages = {617-9},
	Pmid = {18234707},
	Pst = {ppublish},
	Title = {Evidence for male-driven evolution in Drosophila},
	Volume = {25},
	Year = {2008},
	Bdsk-Url-1 = {https://doi.org/10.1093/molbev/msn020}}

@article{Matsumoto:2015aa,
	Abstract = {Inference of gene sequences in ancestral species has been widely used to test hypotheses concerning the process of molecular sequence evolution. However, the approach may produce spurious results, mainly because using the single best reconstruction while ignoring the suboptimal ones creates systematic biases. Here we implement methods to correct for such biases and use computer simulation to evaluate their performance when the substitution process is nonstationary. The methods we evaluated include parsimony and likelihood using the single best reconstruction (SBR), averaging over reconstructions weighted by the posterior probabilities (AWP), and a new method called expected Markov counting (EMC) that produces maximum-likelihood estimates of substitution counts for any branch under a nonstationary Markov model. We simulated base composition evolution on a phylogeny for six species, with different selective pressures on G+C content among lineages, and compared the counts of nucleotide substitutions recorded during simulation with the inference by different methods. We found that large systematic biases resulted from (i) the use of parsimony or likelihood with SBR, (ii) the use of a stationary model when the substitution process is nonstationary, and (iii) the use of the Hasegawa-Kishino-Yano (HKY) model, which is too simple to adequately describe the substitution process. The nonstationary general time reversible (GTR) model, used with AWP or EMC, accurately recovered the substitution counts, even in cases of complex parameter fluctuations. We discuss model complexity and the compromise between bias and variance and suggest that the new methods may be useful for studying complex patterns of nucleotide substitution in large genomic data sets.},
	Author = {Matsumoto, Tomotaka and Akashi, Hiroshi and Yang, Ziheng},
	Date-Added = {2018-10-23 12:16:13 +0100},
	Date-Modified = {2018-10-23 12:16:13 +0100},
	Doi = {10.1534/genetics.115.177386},
	Journal = {Genetics},
	Journal-Full = {Genetics},
	Keywords = {GC content; ancestral reconstruction; codon usage; nonstationary models; nucleotide substitution; stochastic mapping},
	Mesh = {Animals; Base Composition; Bias; Computer Simulation; Drosophila; Evolution, Molecular; Genomics; Likelihood Functions; Models, Genetic; Nucleotides; Phylogeny},
	Month = {Jul},
	Number = {3},
	Pages = {873-90},
	Pmc = {PMC4512549},
	Pmid = {25948563},
	Pst = {ppublish},
	Title = {Evaluation of Ancestral Sequence Reconstruction Methods to Infer Nonstationary Patterns of Nucleotide Substitution},
	Volume = {200},
	Year = {2015},
	Bdsk-Url-1 = {https://doi.org/10.1534/genetics.115.177386}}

@article{Chen:2001aa,
	Abstract = {To study the genomic divergences among hominoids and to estimate the effective population size of the common ancestor of humans and chimpanzees, we selected 53 autosomal intergenic nonrepetitive DNA segments from the human genome and sequenced them in a human, a chimpanzee, a gorilla, and an orangutan. The average sequence divergence was only 1.24% +/- 0.07% for the human-chimpanzee pair, 1.62% +/- 0.08% for the human-gorilla pair, and 1.63% +/- 0.08% for the chimpanzee-gorilla pair. These estimates, which were confirmed by additional data from GenBank, are substantially lower than previous ones, which included repetitive sequences and might have been based on less-accurate sequence data. The average sequence divergences between orangutans and humans, chimpanzees, and gorillas were 3.08% +/- 0.11%, 3.12% +/- 0.11%, and 3.09% +/- 0.11%, respectively, which also are substantially lower than previous estimates. The sequence divergences in other regions between hominoids were estimated from extensive data in GenBank and the literature, and Alus showed the highest divergence, followed in order by Y-linked noncoding regions, pseudogenes, autosomal intergenic regions, X-linked noncoding regions, synonymous sites, introns, and nonsynonymous sites. The neighbor-joining tree derived from the concatenated sequence of the 53 segments--24,234 bp in length--supports the Homo-Pan clade with a 100% bootstrap value. However, when each segment is analyzed separately, 22 of the 53 segments (approximately 42%) give a tree that is incongruent with the species tree, suggesting a large effective population size (N(e)) of the common ancestor of Homo and Pan. Indeed, a parsimony analysis of the 53 segments and 37 protein-coding genes leads to an estimate of N(e) = 52,000 to 96,000. As this estimate is 5 to 9 times larger than the long-term effective population size of humans (approximately 10,000) estimated from various genetic polymorphism data, the human lineage apparently had experienced a large reduction in effective population size after its separation from the chimpanzee lineage. Our analysis assumes a molecular clock, which is in fact supported by the sequence data used. Taking the orangutan speciation date as 12 to 16 million years ago, we obtain an estimate of 4.6 to 6.2 million years for the Homo-Pan divergence and an estimate of 6.2 to 8.4 million years for the gorilla speciation date, suggesting that the gorilla lineage branched off 1.6 to 2.2 million years earlier than did the human-chimpanzee divergence.},
	Author = {Chen, F C and Li, W H},
	Date-Added = {2018-10-22 12:28:30 +0100},
	Date-Modified = {2018-10-22 12:28:30 +0100},
	Doi = {10.1086/318206},
	Journal = {Am J Hum Genet},
	Journal-Full = {American journal of human genetics},
	Mesh = {Alu Elements; Animals; DNA; DNA, Intergenic; Evolution, Molecular; Genetic Variation; Genome; Genome, Human; Gorilla gorilla; Humans; Male; Open Reading Frames; Pan troglodytes; Phylogeny; Pongo pygmaeus; Primates; Pseudogenes; Time Factors; Y Chromosome},
	Month = {Feb},
	Number = {2},
	Pages = {444-56},
	Pmc = {PMC1235277},
	Pmid = {11170892},
	Pst = {ppublish},
	Title = {Genomic divergences between humans and other hominoids and the effective population size of the common ancestor of humans and chimpanzees},
	Volume = {68},
	Year = {2001},
	Bdsk-Url-1 = {https://doi.org/10.1086/318206}}

@book{Wakeley:2009aa,
	Abstract = {"An introduction to coalescent theory, which provides the foundation for molecular population genetics and genomics. Coalescent theory is the conceptual framework for studies of DNA sequence variation within species, and is the source of essential tools for making inferences about mutation, recombination, population structure and natural selection from DNA sequence data"--Provided by publisher},
	Address = {Greenwood Village, Colorado},
	Annote = {LDR    01651cam  22003137a 4500
001    15252621
005    20161012160414.0
008    080408s2009    coua     b    001 0 eng  
906    $a7$bcbc$corignew$d1$eecip$f20$gy-gencatlg
925 0  $aacquire$b1 shelf copy$xpolicy default
925 1  $aacquire$b2 shelf copies$xpolicy default
955    $ajb08 2008-04-08$ijb08 2008-04-08$ejb08 2008-04-08 to Dewey$aaa07 2008-04-09$fjx14 2008-08-07 Z-CipVer$gjx14 2008-08-07 to BCCD$trc09 2010-03-17 c. 2 added
010    $a  2008016081
020    $a0780974707754 (pbk.)
020    $a0974707759 (pbk.)
035    $a(OCoLC)ocn222250855
035    $a(OCoLC)222250855
040    $aDLC$cDLC$dYDX$dBAKER$dBTCTA$dCDX$dYDXCP$dIXA$dDLC
042    $alcac
050 00 $aQH438.4.M3$bW35 2009
082 00 $a576.5/8015118$222
100 1  $aWakeley, John.
245 10 $aCoalescent theory :$ban introduction /$cJohn Wakeley.
260    $aGreenwood Village, Colo. :$bRoberts & Co. Publishers,$cc2009.
300    $axii, 326 p. :$bill. ;$c24 cm.
504    $aIncludes bibliographical references (p. 293-316) and indexes.
520    $a"An introduction to coalescent theory, which provides the foundation for molecular population genetics and genomics. Coalescent theory is the conceptual framework for studies of DNA sequence variation within species, and is the source of essential tools for making inferences about mutation, recombination, population structure and natural selection from DNA sequence data"--Provided by publisher.
650  0 $aGenetics$xMathematical models.
856 41 $3Table of contents only$uhttp://www.loc.gov/catdir/toc/fy0805/2008016081.html
},
	Author = {Wakeley, John},
	Call-Number = {QH438.4.M3},
	Date-Added = {2018-10-18 11:57:25 +0100},
	Date-Modified = {2018-10-18 12:03:13 +0100},
	Dewey-Call-Number = {576.5/8015118},
	Genre = {Genetics},
	Isbn = {0780974707754 (pbk.)},
	Library-Id = {2008016081},
	Publisher = {Roberts \& Co. Publishers},
	Title = {Coalescent theory: an introduction},
	Url = {http://www.loc.gov/catdir/toc/fy0805/2008016081.html},
	Year = {2009},
	Bdsk-Url-1 = {http://www.loc.gov/catdir/toc/fy0805/2008016081.html}}

@article{Wiuf:2006aa,
	Abstract = {Composite likelihood methods have become very popular for the analysis of large-scale genomic data sets because of the computational intractability of the basic coalescent process and its generalizations: It is virtually impossible to calculate the likelihood of an observed data set spanning a large chromosomal region without using approximate or heuristic methods. Composite likelihood methods are approximate methods and, in the present article, assume the likelihood is written as a product of likelihoods, one for each of a number of smaller regions that together make up the whole region from which data is collected. A very general framework for neutral coalescent models is presented and discussed. The framework comprises many of the most popular coalescent models that are currently used for analysis of genetic data. Assume data is collected from a series of consecutive regions of equal size. Then it is shown that the observed data forms a stationary, ergodic process. General conditions are given under which the maximum composite estimator of the parameters describing the model (e.g. mutation rates, demographic parameters and the recombination rate) is a consistent estimator as the number of regions tends to infinity.},
	Author = {Wiuf, Carsten},
	Date-Added = {2018-09-28 16:38:57 +0100},
	Date-Modified = {2018-09-28 16:38:57 +0100},
	Doi = {10.1007/s00285-006-0031-0},
	Journal = {J Math Biol},
	Journal-Full = {Journal of mathematical biology},
	Mesh = {Base Sequence; Data Interpretation, Statistical; Genome; Likelihood Functions; Models, Genetic},
	Month = {Nov},
	Number = {5},
	Pages = {821-41},
	Pmid = {16960689},
	Pst = {ppublish},
	Title = {Consistency of estimators of population scaled parameters using composite likelihood},
	Volume = {53},
	Year = {2006},
	Bdsk-Url-1 = {https://doi.org/10.1007/s00285-006-0031-0}}

@article{Griffiths:1998aa,
	Author = {Griffiths, RC and Tavar{\'e}, Simon},
	Date-Added = {2018-09-28 11:50:42 +0100},
	Date-Modified = {2018-09-28 11:50:52 +0100},
	Journal = {Stochastic Models},
	Number = {1-2},
	Pages = {273--295},
	Publisher = {Taylor \& Francis},
	Title = {The age of a mutation in a general coalescent tree},
	Volume = {14},
	Year = {1998}}

@article{Hobolth:2018aa,
	Adsnote = {Provided by the SAO/NASA Astrophysics Data System},
	Adsurl = {http://adsabs.harvard.edu/abs/2018arXiv180601416H},
	Archiveprefix = {arXiv},
	Author = {{Hobolth}, A. and {Siri-J{\'e}gousse}, A. and {Bladt}, M.},
	Date-Added = {2018-09-23 16:34:01 +0100},
	Date-Modified = {2018-09-23 16:34:15 +0100},
	Eprint = {1806.01416},
	Journal = {ArXiv e-prints},
	Keywords = {Quantitative Biology - Populations and Evolution, Quantitative Biology - Quantitative Methods, Statistics - Computation},
	Month = jun,
	Primaryclass = {q-bio.PE},
	Title = {{Phase-type distributions in population genetics}},
	Year = 2018}

@article{Wilkinson-Herbots:2008aa,
	Abstract = {This paper is concerned with the "isolation with migration" model, where a panmictic ancestral population gave rise to a symmetric n-island model, time tau ago. Explicit analytical expressions are derived for the probability density function of the coalescence time of a pair of genes sampled at random from the same subpopulation or from different subpopulations, and for the probability distribution of the number of pairwise nucleotide differences.},
	Author = {Wilkinson-Herbots, Hilde M},
	Date-Added = {2018-09-13 17:55:36 +0100},
	Date-Modified = {2018-09-13 17:55:36 +0100},
	Doi = {10.1016/j.tpb.2007.11.001},
	Journal = {Theor Popul Biol},
	Journal-Full = {Theoretical population biology},
	Mesh = {Animal Migration; Animals; Genetics, Population; Models, Genetic; Models, Statistical; Population Density; Population Dynamics},
	Month = {Mar},
	Number = {2},
	Pages = {277-88},
	Pmid = {18215405},
	Pst = {ppublish},
	Title = {The distribution of the coalescence time and the number of pairwise nucleotide differences in the "isolation with migration" model},
	Volume = {73},
	Year = {2008},
	Bdsk-Url-1 = {https://doi.org/10.1016/j.tpb.2007.11.001}}

@article{Charlesworth:2001aa,
	Abstract = {Formulae for the effective population sizes of autosomal, X-linked, Y-linked and maternally transmitted loci in age-structured populations are developed. The approximations used here predict both asymptotic rates of increase in probabilities of identity, and equilibrium levels of neutral nucleotide site diversity under the infinite-sites model. The applications of the results to the interpretation of data on DNA sequence variation in Drosophila, plant, and human populations are discussed. It is concluded that sex differences in demographic parameters such as adult mortality rates generally have small effects on the relative effective population sizes of loci with different modes of inheritance, whereas differences between the sexes in variance in reproductive success can have major effects, either increasing or reducing the effective population size for X-linked loci relative to autosomal or Y-linked loci. These effects need to be accounted for when trying to understand data on patterns of sequence variation for genes with different transmission modes.},
	Author = {Charlesworth, B},
	Date-Added = {2018-08-01 18:08:41 +0100},
	Date-Modified = {2018-08-01 18:08:41 +0100},
	Journal = {Genet Res},
	Journal-Full = {Genetical research},
	Mesh = {Animals; Drosophila; Female; Fertility; Genetic Variation; Humans; Inbreeding; Male; Mitochondria; Models, Genetic; Models, Statistical; Plants; Sex Factors; X Chromosome; Y Chromosome},
	Month = {Apr},
	Number = {2},
	Pages = {153-66},
	Pmid = {11355571},
	Pst = {ppublish},
	Title = {The effect of life-history and mode of inheritance on neutral genetic variability},
	Volume = {77},
	Year = {2001}}

@article{Kimura:1980aa,
	Abstract = {Some simple formulae were obtained which enable us to estimate evolutionary distances in terms of the number of nucleotide substitutions (and, also, the evolutionary rates when the divergence times are known). In comparing a pair of nucleotide sequences, we distinguish two types of differences; if homologous sites are occupied by different nucleotide bases but both are purines or both pyrimidines, the difference is called type I (or "transition" type), while, if one of the two is a purine and the other is a pyrimidine, the difference is called type II (or "transversion" type). Letting P and Q be respectively the fractions of nucleotide sites showing type I and type II differences between two sequences compared, then the evolutionary distance per site is K = -(1/2) ln [(1-2P-Q) square root of 1-2Q]. The evolutionary rate per year is then given by k = K/(2T), where T is the time since the divergence of the two sequences. If only the third codon positions are compared, the synonymous component of the evolutionary base substitutions per site is estimated by K'S = -(1/2) ln (1-2P-Q). Also, formulae for standard errors were obtained. Some examples were worked out using reported globin sequences to show that synonymous substitutions occur at much higher rates than amino acid-altering substitutions in evolution.},
	Author = {Kimura, M},
	Date-Added = {2018-08-01 16:48:48 +0100},
	Date-Modified = {2018-08-01 16:48:48 +0100},
	Journal = {J Mol Evol},
	Journal-Full = {Journal of molecular evolution},
	Mesh = {Animals; Base Sequence; Biological Evolution; DNA; Humans; Mathematics; Models, Biological; Mutation; Probability; Proteins; Species Specificity},
	Month = {Dec},
	Number = {2},
	Pages = {111-20},
	Pmid = {7463489},
	Pst = {ppublish},
	Title = {A simple method for estimating evolutionary rates of base substitutions through comparative studies of nucleotide sequences},
	Volume = {16},
	Year = {1980}}

@article{Keightley:2018aa,
	Abstract = {It is known that the allele ancestral to the variation at a polymorphic site cannot be assigned with certainty, and that the most frequently used method to assign the ancestral state-maximum parsimony-is prone to misinference. Estimates of counts of sites that have a certain number of copies of the derived allele in a sample (the unfolded site frequency spectrum, uSFS) made by parsimony are therefore also biased. We previously developed a maximum likelihood method to estimate the uSFS for a focal species using information from two outgroups while assuming simple models of nucleotide substitution. Here, we extend this approach to allow multiple outgroups (implemented for three outgroups), potentially any phylogenetic tree topology, and more complex models of nucleotide substitution. We find, however, that two outgroups and the Kimura two-parameter model are adequate for uSFS inference in most cases. We show that using parsimony to infer the ancestral state at a specific site seriously breaks down in two situations. The first is where the outgroups provide no information about the ancestral state of variation in the focal species. In this case, nucleotide variation will be underestimated if such sites are excluded. The second is where the minor allele in the focal species agrees with the allelic state of the outgroups. In this situation, parsimony tends to overestimate the probability of the major allele being derived, because it fails to account for the fact that sites with a high frequency of the derived allele tend to be rare. We present a method that corrects this deficiency and is capable of providing nearly unbiased estimates of ancestral state probabilities on a site-by-site basis and the uSFS.},
	Author = {Keightley, Peter D and Jackson, Benjamin C},
	Date-Added = {2018-08-01 14:07:56 +0100},
	Date-Modified = {2018-08-01 14:07:56 +0100},
	Doi = {10.1534/genetics.118.301120},
	Journal = {Genetics},
	Journal-Full = {Genetics},
	Keywords = {ancestral allele; derived allele; misinference; nucleotide polymorphism; parsimony; unfolded site frequency spectrum},
	Month = {07},
	Number = {3},
	Pages = {897-906},
	Pmc = {PMC6028244},
	Pmid = {29769282},
	Pst = {ppublish},
	Title = {Inferring the Probability of the Derived vs. the Ancestral Allelic State at a Polymorphic Site},
	Volume = {209},
	Year = {2018},
	Bdsk-Url-1 = {https://doi.org/10.1534/genetics.118.301120}}

@article{Takano-Shimizu:2001aa,
	Abstract = {I present here evidence of remarkable local changes in GC/AT substitution biases and in crossover frequencies on Drosophila chromosomes. The substitution pattern at 10 loci in the telomeric region of the X chromosome was studied for four species of the Drosophila melanogaster species subgroup. Drosophila orena and Drosophila erecta are clearly the most closely related species pair (the erecta complex) among the four species studied; however, the overall data at the 10 loci revealed a clear dichotomy in the silent substitution patterns between the AT-biased- substitution melanogaster and erecta lineages and the GC-biased-substitution yakuba and orena lineages, suggesting two or more independent changes in GC/AT substitution biases. More importantly, the results indicated a between- loci heterogeneity in GC/AT substitution bias in this small region independently in the yakuba and orena lineages. Indeed, silent substitutions in the orena lineage were significantly biased toward G and C at the consecutive yellow, lethal of scute, and asense loci, but they were significantly biased toward A and T at sta. The substitution bias toward G and C was centered in different areas in yakuba (significantly biased at EG:165H7.3, EG:171D11.2, and suppressor of sable). The similar silent substitution patterns in coding and noncoding regions, furthermore, suggested mutational biases as a cause of the substitution biases. On the other hand, previous study reveals that Drosophila yakuba has about 20-fold higher crossover frequencies in the telomeric region of the X chromosome than does D. melanogaster; this study revealed that the total genetic map length of the yakuba X chromosome was only about 1.5 times as large as that of melanogaster and that the map length of the X-telomeric y-sta region did not differ between Drosophila yakuba and D. erecta. Taken together, the data strongly suggested that an approximately 20- fold reduction in the X-telomeric crossover frequencies occurred in the ancestral population of D. melanogaster after the melanogaster-yakuba divergence but before the melanogaster-simulans divergence.},
	Author = {Takano-Shimizu, T},
	Date-Added = {2018-07-30 17:26:48 +0100},
	Date-Modified = {2018-07-30 17:26:48 +0100},
	Doi = {10.1093/oxfordjournals.molbev.a003841},
	Journal = {Mol Biol Evol},
	Journal-Full = {Molecular biology and evolution},
	Mesh = {Animals; Base Pairing; Chromosome Mapping; Chromosomes; Crossing Over, Genetic; Drosophila; Female; Male; Mutation; Phylogeny; Purine Nucleotides; Pyrimidine Nucleotides; Sequence Analysis, DNA},
	Month = {Apr},
	Number = {4},
	Pages = {606-19},
	Pmid = {11264413},
	Pst = {ppublish},
	Title = {Local changes in GC/AT substitution biases and in crossover frequencies on Drosophila chromosomes},
	Volume = {18},
	Year = {2001},
	Bdsk-Url-1 = {https://doi.org/10.1093/oxfordjournals.molbev.a003841}}

@article{Smith:2018aa,
	Abstract = {It has long been suspected that the rate of mutation varies across the human genome at a large scale based on the divergence between humans and other species. However, it is now possible to directly investigate this question using the large number of de novo mutations (DNMs) that have been discovered in humans through the sequencing of trios. We investigate a number of questions pertaining to the distribution of mutations using more than 130,000 DNMs from three large datasets. We demonstrate that the amount and pattern of variation differs between datasets at the 1MB and 100KB scales probably as a consequence of differences in sequencing technology and processing. In particular, datasets show different patterns of correlation to genomic variables such as replication time. Never-the-less there are many commonalities between datasets, which likely represent true patterns. We show that there is variation in the mutation rate at the 100KB, 1MB and 10MB scale that cannot be explained by variation at smaller scales, however the level of this variation is modest at large scales-at the 1MB scale we infer that ~90% of regions have a mutation rate within 50% of the mean. Different types of mutation show similar levels of variation and appear to vary in concert which suggests the pattern of mutation is relatively constant across the genome. We demonstrate that variation in the mutation rate does not generate large-scale variation in GC-content, and hence that mutation bias does not maintain the isochore structure of the human genome. We find that genomic features explain less than 40% of the explainable variance in the rate of DNM. As expected the rate of divergence between species is correlated to the rate of DNM. However, the correlations are weaker than expected if all the variation in divergence was due to variation in the mutation rate. We provide evidence that this is due the effect of biased gene conversion on the probability that a mutation will become fixed. In contrast to divergence, we find that most of the variation in diversity can be explained by variation in the mutation rate. Finally, we show that the correlation between divergence and DNM density declines as increasingly divergent species are considered.},
	Author = {Smith, Thomas C A and Arndt, Peter F and Eyre-Walker, Adam},
	Date-Added = {2018-07-30 15:29:52 +0100},
	Date-Modified = {2018-07-30 15:29:52 +0100},
	Doi = {10.1371/journal.pgen.1007254},
	Journal = {PLoS Genet},
	Journal-Full = {PLoS genetics},
	Mesh = {Animals; Base Composition; Datasets as Topic; Gene Conversion; Genetic Variation; Genome, Human; Germ-Line Mutation; Humans},
	Month = {03},
	Number = {3},
	Pages = {e1007254},
	Pmc = {PMC5891062},
	Pmid = {29590096},
	Pst = {epublish},
	Title = {Large scale variation in the rate of germ-line de novo mutation, base composition, divergence and diversity in humans},
	Volume = {14},
	Year = {2018},
	Bdsk-Url-1 = {https://doi.org/10.1371/journal.pgen.1007254}}

@article{Gao:2016aa,
	Abstract = {The site frequency spectrum (SFS) and other genetic summary statistics are at the heart of many population genetic studies. Previous studies have shown that human populations have undergone a recent epoch of fast growth in effective population size. These studies assumed that growth is exponential, and the ensuing models leave an excess amount of extremely rare variants. This suggests that human populations might have experienced a recent growth with speed faster than exponential. Recent studies have introduced a generalized growth model where the growth speed can be faster or slower than exponential. However, only simulation approaches were available for obtaining summary statistics under such generalized models. In this study, we provide expressions to accurately and efficiently evaluate the SFS and other summary statistics under generalized models, which we further implement in a publicly available software. Investigating the power to infer deviation of growth from being exponential, we observed that adequate sample sizes facilitate accurate inference; e.g., a sample of 3000 individuals with the amount of data expected from exome sequencing allows observing and accurately estimating growth with speed deviating by ≥10% from that of exponential. Applying our inference framework to data from the NHLBI Exome Sequencing Project, we found that a model with a generalized growth epoch fits the observed SFS significantly better than the equivalent model with exponential growth (P-value [Formula: see text]). The estimated growth speed significantly deviates from exponential (P-value [Formula: see text]), with the best-fit estimate being of growth speed 12% faster than exponential. },
	Author = {Gao, Feng and Keinan, Alon},
	Date-Added = {2018-07-30 15:21:48 +0100},
	Date-Modified = {2018-07-30 15:21:48 +0100},
	Doi = {10.1534/genetics.115.180570},
	Journal = {Genetics},
	Journal-Full = {Genetics},
	Keywords = {coalescent; generalized models; human demographic history; population growth; software},
	Mesh = {Computer Simulation; Demography; Europe; Humans; Models, Biological; Models, Statistical; Population Growth; Software},
	Month = {Jan},
	Number = {1},
	Pages = {235-45},
	Pmc = {PMC4701087},
	Pmid = {26450922},
	Pst = {ppublish},
	Title = {Inference of Super-exponential Human Population Growth via Efficient Computation of the Site Frequency Spectrum for Generalized Models},
	Volume = {202},
	Year = {2016},
	Bdsk-Url-1 = {https://doi.org/10.1534/genetics.115.180570}}

@article{Polanski:2003aa,
	Abstract = {We present new methodology for calculating sampling distributions of single-nucleotide polymorphism (SNP) frequencies in populations with time-varying size. Our approach is based on deriving analytical expressions for frequencies of SNPs. Analytical expressions allow for computations that are faster and more accurate than Monte Carlo simulations. In contrast to other articles showing analytical formulas for frequencies of SNPs, we derive expressions that contain coefficients that do not explode when the genealogy size increases. We also provide analytical formulas to describe the way in which the ascertainment procedure modifies SNP distributions. Using our methods, we study the power to test the hypothesis of exponential population expansion vs. the hypothesis of evolution with constant population size. We also analyze some of the available SNP data and we compare our results of demographic parameters estimation to those obtained in previous studies in population genetics. The analyzed data seem consistent with the hypothesis of past population growth of modern humans. The analysis of the data also shows a very strong sensitivity of estimated demographic parameters to changes of the model of the ascertainment procedure.},
	Author = {Polanski, A and Kimmel, M},
	Date-Added = {2018-07-30 15:20:28 +0100},
	Date-Modified = {2018-07-30 15:20:28 +0100},
	Journal = {Genetics},
	Journal-Full = {Genetics},
	Mesh = {Data Interpretation, Statistical; Gene Frequency; Genetics, Population; Likelihood Functions; Polymorphism, Single Nucleotide; Population Density; Population Growth},
	Month = {Sep},
	Number = {1},
	Pages = {427-36},
	Pmc = {PMC1462751},
	Pmid = {14504247},
	Pst = {ppublish},
	Title = {New explicit expressions for relative frequencies of single-nucleotide polymorphisms with application to statistical inference on population growth},
	Volume = {165},
	Year = {2003}}

@article{True:1996aa,
	Abstract = {Comparisons of the genetic and cytogenetic maps of three sibling species of Drosophila reveal marked differences in the frequency and cumulative distribution of crossovers during meiosis. The maps for two of these species, Drosophila melanogaster and D. simulans, have previously been described, while this report presents new map data for D. mauritiana, obtained using a set of P element markers. A genetic map covering nearly the entire genome was constructed by estimating the recombination fraction for each pair of adjacent inserts. The P-based genetic map of mauritiana is approximately 1.8 times longer than the standard melanogaster map. It appears that mauritiana has higher recombination along the entire length of each chromosome, but the difference is greates in centromere-proximal regions of the autosomes. The mauritiana autosomes show little or no centromeric recombinational suppression, a characteristic that is prominent in melanogaster. D. simulans appears to be intermediate both in terms of total map length and intensity of the autosomal centromeric effect. These interspecific differences in recombination have important evolutionary implications for DNA sequence organization and variability. In particular, mauritiana is expected to differ from melanogaster in patterns and amounts of sequence variation and transposon insertions.},
	Author = {True, J R and Mercer, J M and Laurie, C C},
	Date-Added = {2018-07-29 18:49:53 +0100},
	Date-Modified = {2018-07-29 18:49:53 +0100},
	Journal = {Genetics},
	Journal-Full = {Genetics},
	Mesh = {Animals; Chromosome Mapping; Crossing Over, Genetic; Drosophila; Drosophila melanogaster; Eye Color; Female; Gene Frequency; Male; Recombination, Genetic},
	Month = {Feb},
	Number = {2},
	Pages = {507-23},
	Pmc = {PMC1206984},
	Pmid = {8852849},
	Pst = {ppublish},
	Title = {Differences in crossover frequency and distribution among three sibling species of Drosophila},
	Volume = {142},
	Year = {1996}}

@article{Barton:2018aa,
	Abstract = {Small insertions and deletions (INDELs; ≤50 bp) are the most common type of variability after single nucleotide polymorphism (SNP). However, compared with SNPs, we know little about the distribution of fitness effects (DFE) of new INDEL mutations and how prevalent adaptive INDEL substitutions are. Studying INDELs has been difficult partly because identifying ancestral states at these sites is error-prone and misidentification can lead to severely biased estimates of the strength of selection. To solve these problems, we develop new maximum likelihood methods, which use polymorphism data to simultaneously estimate the DFE, the mutation rate, and the misidentification rate. These methods are applicable to both INDELs and SNPs. Simulations show that they can provide highly accurate results. We applied the methods to an INDEL polymorphism data set in Drosophila melanogaster. We found that the DFE for polymorphic INDELs in protein-coding regions is bimodal, with the variants being either nearly neutral or strongly deleterious. Based on the DFE, we estimated that 71.5-83.7% of the INDEL substitutions that took place along the D. melanogaster lineage were fixed by positive selection, which is comparable with the prevalence of adaptive substitutions at nonsynonymous sites. The new methods have been implemented in the software package anavar.},
	Author = {Barton, Henry J and Zeng, Kai},
	Date-Added = {2018-07-29 18:43:56 +0100},
	Date-Modified = {2018-07-29 18:43:56 +0100},
	Doi = {10.1093/molbev/msy054},
	Journal = {Mol Biol Evol},
	Journal-Full = {Molecular biology and evolution},
	Month = {Jun},
	Number = {6},
	Pages = {1536-1546},
	Pmc = {PMC5967470},
	Pmid = {29635416},
	Pst = {ppublish},
	Title = {New Methods for Inferring the Distribution of Fitness Effects for INDELs and SNPs},
	Volume = {35},
	Year = {2018},
	Bdsk-Url-1 = {https://doi.org/10.1093/molbev/msy054}}

@article{McKenna:2010aa,
	Abstract = {Next-generation DNA sequencing (NGS) projects, such as the 1000 Genomes Project, are already revolutionizing our understanding of genetic variation among individuals. However, the massive data sets generated by NGS the 1000 Genome pilot alone includes nearly five terabases-make writing feature-rich, efficient, and robust analysis tools difficult for even computationally sophisticated individuals. Indeed, many professionals are limited in the scope and the ease with which they can answer scientific questions by the complexity of accessing and manipulating the data produced by these machines. Here, we discuss our Genome Analysis Toolkit (GATK), a structured programming framework designed to ease the development of efficient and robust analysis tools for next-generation DNA sequencers using the functional programming philosophy of MapReduce. The GATK provides a small but rich set of data access patterns that encompass the majority of analysis tool needs. Separating specific analysis calculations from common data management infrastructure enables us to optimize the GATK framework for correctness, stability, and CPU and memory efficiency and to enable distributed and shared memory parallelization. We highlight the capabilities of the GATK by describing the implementation and application of robust, scale-tolerant tools like coverage calculators and single nucleotide polymorphism (SNP) calling. We conclude that the GATK programming framework enables developers and analysts to quickly and easily write efficient and robust NGS tools, many of which have already been incorporated into large-scale sequencing projects like the 1000 Genomes Project and The Cancer Genome Atlas.},
	Address = {500 SUNNYSIDE BLVD, WOODBURY, NY 11797-2924 USA},
	Author = {McKenna, Aaron and Hanna, Matthew and Banks, Eric and Sivachenko, Andrey and Cibulskis, Kristian and Kernytsky, Andrew and Garimella, Kiran and Altshuler, David and Gabriel, Stacey and Daly, Mark and DePristo, Mark A.},
	Date-Added = {2018-07-29 18:40:55 +0100},
	Date-Modified = {2018-07-29 18:40:55 +0100},
	Doi = {10.1101/gr.107524.110},
	Issn = {1088-9051},
	Journal = {Genome Res.},
	Keywords = {STRUCTURAL VARIATION; QUALITY ASSESSMENT; SHORT-READ; ALIGNMENT; MHC},
	Month = {September},
	Number = {9},
	Pages = {1297--1303},
	Publisher = {COLD SPRING HARBOR LAB PRESS, PUBLICATIONS DEPT},
	Times-Cited = {5597},
	Title = {The Genome Analysis Toolkit: A MapReduce framework for analyzing next-generation DNA sequencing data},
	Volume = {20},
	Wok-Uid = {WOS:000281520400015},
	Year = {2010},
	Bdsk-Url-1 = {http://ws.isiknowledge.com/cps/openurl/service?url_ver=Z39.88-2004&rft_id=info:ut/WOS:000281520400015}}

@article{Li:2013aa,
	Adsnote = {Provided by the SAO/NASA Astrophysics Data System},
	Adsurl = {http://adsabs.harvard.edu/abs/2013arXiv1303.3997L},
	Archiveprefix = {arXiv},
	Author = {{Li}, H.},
	Date-Added = {2018-07-29 18:38:20 +0100},
	Date-Modified = {2018-07-29 18:38:32 +0100},
	Eprint = {1303.3997},
	Journal = {ArXiv e-prints},
	Keywords = {Quantitative Biology - Genomics},
	Month = mar,
	Primaryclass = {q-bio.GN},
	Title = {{Aligning sequence reads, clone sequences and assembly contigs with BWA-MEM}},
	Year = 2013}

@article{Webster:2016aa,
	Abstract = {Sex-biased demographic events have played a crucial role in shaping human history. Many of these processes affect genetic variation and can therefore leave detectable signatures in the genome because autosomal, X-linked, Y-linked, and mitochondrial DNA inheritance differ between sexes. Here, we discuss how sex-biased processes shape patterns of genetic diversity across the genome, review recent genomic evidence for sex-biased demography in modern human populations, and suggest directions for future research.},
	Author = {Webster, Timothy H and Wilson Sayres, Melissa A},
	Date-Added = {2018-07-29 18:20:43 +0100},
	Date-Modified = {2018-07-29 18:20:43 +0100},
	Doi = {10.1016/j.gde.2016.08.002},
	Journal = {Curr Opin Genet Dev},
	Journal-Full = {Current opinion in genetics \& development},
	Mesh = {DNA, Mitochondrial; Demography; Female; Genetic Variation; Genetics, Population; Genome, Human; Genomics; Humans; Male},
	Month = {Dec},
	Pages = {62-71},
	Pmid = {27599147},
	Pst = {ppublish},
	Title = {Genomic signatures of sex-biased demography: progress and prospects},
	Volume = {41},
	Year = {2016},
	Bdsk-Url-1 = {https://doi.org/10.1016/j.gde.2016.08.002}}

@article{Evans:2013aa,
	Abstract = {The effective population size (N(e)) quantifies the effectiveness of genetic drift in finite populations. When generations overlap, theoretical expectations for N(e) typically assume that the sampling of offspring genotypes from a given individual is independent among successive breeding events, even though this is not true in many species, including humans. To explore the effects on N(e) of nonindependent mate pairing across breeding events, we simulated the genetic drift of mitochondrial DNA, autosomal DNA, and sex chromosome DNA under three mating systems. Nonindependent mate pairing across breeding seasons has no effect when all adults mate pair for life, a small or moderate effect when females reuse stored sperm, and a large effect when there is intense male-male competition for reproduction in a harem social system. If adult females reproduce at a constant rate irrespective of the type of mate pairing, the general effect of nonindependent mate pairing is to decrease N(e) for paternally inherited components of the genome. These findings have significant implications for the relative N(e) values of different genomic regions, and hence for the expected levels of DNA sequence diversity in these regions.},
	Author = {Evans, Ben J and Charlesworth, Brian},
	Date-Added = {2018-07-29 18:19:48 +0100},
	Date-Modified = {2018-07-29 18:19:48 +0100},
	Doi = {10.1534/genetics.112.146258},
	Journal = {Genetics},
	Journal-Full = {Genetics},
	Mesh = {Animals; Breeding; DNA, Mitochondrial; Female; Genetic Drift; Humans; Male; Mating Preference, Animal; Models, Genetic; Models, Statistical; Population; Sex Chromosomes; Sexual Behavior},
	Month = {Feb},
	Number = {2},
	Pages = {545-56},
	Pmc = {PMC3567743},
	Pmid = {23183666},
	Pst = {ppublish},
	Title = {The effect of nonindependent mate pairing on the effective population size},
	Volume = {193},
	Year = {2013},
	Bdsk-Url-1 = {https://doi.org/10.1534/genetics.112.146258}}

@article{Charlesworth:2012ab,
	Abstract = {In the putatively ancestral population of Drosophila melanogaster, the ratio of silent DNA sequence diversity for X-linked loci to that for autosomal loci is approximately one, instead of the expected "null" value of 3/4. One possible explanation is that background selection (the hitchhiking effect of deleterious mutations) is more effective on the autosomes than on the X chromosome, because of the lack of crossing over in male Drosophila. The expected effects of background selection on neutral variability at sites in the middle of an X chromosome or an autosomal arm were calculated for different models of chromosome organization and methods of approximation, using current estimates of the deleterious mutation rate and distributions of the fitness effects of deleterious mutations. The robustness of the results to different distributions of fitness effects, dominance coefficients, mutation rates, mapping functions, and chromosome size was investigated. The predicted ratio of X-linked to autosomal variability is relatively insensitive to these variables, except for the mutation rate and map length. Provided that the deleterious mutation rate per genome is sufficiently large, it seems likely that background selection can account for the observed X to autosome ratio of variability in the ancestral population of D. melanogaster. The fact that this ratio is much less than one in D. pseudoobscura is also consistent with the model's predictions, since this species has a high rate of crossing over. The results suggest that background selection may play a major role in shaping patterns of molecular evolution and variation.},
	Author = {Charlesworth, Brian},
	Date-Added = {2018-07-29 18:17:37 +0100},
	Date-Modified = {2018-07-29 18:17:37 +0100},
	Doi = {10.1534/genetics.111.138073},
	Journal = {Genetics},
	Journal-Full = {Genetics},
	Mesh = {Animals; Drosophila melanogaster; Evolution, Molecular; Female; Genome, Insect; Male; Models, Genetic; Recombination, Genetic; Selection, Genetic; X Chromosome},
	Month = {May},
	Number = {1},
	Pages = {233-46},
	Pmc = {PMC3338263},
	Pmid = {22377629},
	Pst = {ppublish},
	Title = {The role of background selection in shaping patterns of molecular evolution and variation: evidence from variability on the Drosophila X chromosome},
	Volume = {191},
	Year = {2012},
	Bdsk-Url-1 = {https://doi.org/10.1534/genetics.111.138073}}

@article{Charlesworth:2018aa,
	Abstract = {A faster rate of adaptive evolution of X-linked genes compared with autosomal genes can be caused by the fixation of recessive or partially recessive advantageous mutations, due to the full expression of X-linked mutations in hemizygous males. Other processes, including recombination rate and mutation rate differences between X chromosomes and autosomes, may also cause faster evolution of X-linked genes. We review population genetics theory concerning the expected relative values of variability and rates of evolution of X-linked and autosomal DNA sequences. The theoretical predictions are compared with data from population genomic studies of several species of Drosophila. We conclude that there is evidence for adaptive faster-X evolution of several classes of functionally significant nucleotides. We also find evidence for potential differences in mutation rates between X-linked and autosomal genes, due to differences in mutational bias towards GC to AT mutations. Many aspects of the data are consistent with the male hemizygosity model, although not all possible confounding factors can be excluded.},
	Author = {Charlesworth, Brian and Campos, Jos{\'e} L and Jackson, Benjamin C},
	Date-Added = {2018-07-20 16:10:25 +0000},
	Date-Modified = {2018-07-20 16:10:25 +0000},
	Doi = {10.1111/mec.14534},
	Journal = {Mol Ecol},
	Journal-Full = {Molecular ecology},
	Keywords = {Drosophila ; faster-X effect; gene expression; natural selection; sex bias},
	Month = {Feb},
	Pmid = {29431881},
	Pst = {aheadofprint},
	Title = {Faster-X evolution: Theory and evidence from Drosophila},
	Year = {2018},
	Bdsk-Url-1 = {https://doi.org/10.1111/mec.14534}}

@article{Wolf:2017aa,
	Abstract = {As populations diverge, genetic differences accumulate across the genome. Spurred by rapid developments in sequencing technology, genome-wide population surveys of natural populations promise insights into the evolutionary processes and the genetic basis underlying speciation. Although genomic regions of elevated differentiation are the focus of searches for 'speciation genes', there is an increasing realization that such genomic signatures can also arise by alternative processes that are not related to population divergence, such as linked selection. In this Review, we explore methodological trends in speciation genomic studies, highlight the difficulty in separating processes related to speciation from those emerging from genome-wide properties that are not related to reproductive isolation, and provide a set of suggestions for future work in this area.},
	Author = {Wolf, Jochen B W and Ellegren, Hans},
	Date-Added = {2018-07-20 15:33:59 +0000},
	Date-Modified = {2018-07-20 15:33:59 +0000},
	Doi = {10.1038/nrg.2016.133},
	Journal = {Nat Rev Genet},
	Journal-Full = {Nature reviews. Genetics},
	Mesh = {Animals; Biological Evolution; Gene Flow; Genetic Speciation; Genetic Variation; Genome; Genomic Islands; Genomics; Humans; Models, Genetic; Selection, Genetic},
	Month = {02},
	Number = {2},
	Pages = {87-100},
	Pmid = {27840429},
	Pst = {ppublish},
	Title = {Making sense of genomic islands of differentiation in light of speciation},
	Volume = {18},
	Year = {2017},
	Bdsk-Url-1 = {https://doi.org/10.1038/nrg.2016.133}}

@article{Cruickshank:2014aa,
	Abstract = {The metaphor of 'genomic islands of speciation' was first used to describe heterogeneous differentiation among loci between the genomes of closely related species. The biological model proposed to explain these differences was that the regions showing high levels of differentiation were resistant to gene flow between species, while the remainder of the genome was being homogenized by gene flow and consequently showed lower levels of differentiation. However, the conditions under which such differentiation can occur at multiple unlinked loci are restrictive; additionally, essentially, all previous analyses have been carried out using relative measures of divergence, which can be misleading when regions with different levels of recombination are compared. Here, we test the model of differential gene flow by asking whether absolute divergence is also higher in the previously identified 'islands'. Using five species pairs for which full sequence data are available, we find that absolute measures of divergence are not higher in genomic islands. Instead, in all cases examined, we find reduced diversity in these regions, a consequence of which is that relative measures of divergence are abnormally high. These data therefore do not support a model of differential gene flow among loci, although islands of relative divergence may represent loci involved in local adaptation. Simulations using the program IMa2 further suggest that inferences of any gene flow may be incorrect in many comparisons. We instead present an alternative explanation for heterogeneous patterns of differentiation, one in which postspeciation selection generates patterns consistent with multiple aspects of the data.},
	Author = {Cruickshank, Tami E and Hahn, Matthew W},
	Date-Added = {2018-07-20 15:16:07 +0000},
	Date-Modified = {2018-07-20 15:16:07 +0000},
	Doi = {10.1111/mec.12796},
	Journal = {Mol Ecol},
	Journal-Full = {Molecular ecology},
	Keywords = {F ST; IM; hitchhiking; recombination; sympatric speciation},
	Mesh = {Animals; Computer Simulation; Gene Flow; Genetic Loci; Genetic Speciation; Genomic Islands; Models, Genetic},
	Month = {07},
	Number = {13},
	Pages = {3133-57},
	Pmid = {24845075},
	Pst = {ppublish},
	Title = {Reanalysis suggests that genomic islands of speciation are due to reduced diversity, not reduced gene flow},
	Volume = {23},
	Year = {2014},
	Bdsk-Url-1 = {https://doi.org/10.1111/mec.12796}}

@article{Andolfatto:2007aa,
	Abstract = {Several recent studies have estimated that a large fraction of amino acid divergence between species of Drosophila was fixed by positive selection, using statistical approaches based on the McDonald-Kreitman test. However, little is known about associated selection coefficients of beneficial amino acid mutations. Recurrent selective sweeps associated with adaptive substitutions should leave a characteristic signature in genome variability data that contains information about the frequency and strength of selection. Here, I document a significant negative correlation between the level and the frequency of synonymous site polymorphism and the rate of protein evolution in highly recombining regions of the X chromosome of D. melanogaster. This pattern is predicted by recurrent adaptive protein evolution and suggests that adaptation is an important determinant of patterns of neutral variation genome-wide. Using a maximum likelihood approach, I estimate the product of the rate and strength of selection under a recurrent genetic hitchhiking model, lambda2N(e)s approximately 3 x 10(-8). Using an approach based on the McDonald-Kreitman test, I estimate that approximately 50% of divergent amino acids were driven to fixation by positive selection, implying that beneficial amino acid substitutions are of weak effect on average, on the order of 10(-5) (i.e., 2N(e)s approximately 40). Two implications of these results are that most adaptive substitutions will be difficult to detect in genome scans of selection and that population size (and genetic drift) may be an important determinant of the evolutionary dynamics of protein adaptation.},
	Author = {Andolfatto, Peter},
	Date-Added = {2018-07-19 17:06:55 +0000},
	Date-Modified = {2018-07-19 17:06:55 +0000},
	Doi = {10.1101/gr.6691007},
	Journal = {Genome Res},
	Journal-Full = {Genome research},
	Mesh = {Amino Acid Substitution; Animals; Codon; Drosophila melanogaster; Evolution, Molecular; Genetic Variation; Genome, Insect; Insect Proteins; Male; Models, Genetic; Molecular Sequence Data; Selection, Genetic; X Chromosome},
	Month = {Dec},
	Number = {12},
	Pages = {1755-62},
	Pmc = {PMC2099584},
	Pmid = {17989248},
	Pst = {ppublish},
	Title = {Hitchhiking effects of recurrent beneficial amino acid substitutions in the Drosophila melanogaster genome},
	Volume = {17},
	Year = {2007},
	Bdsk-Url-1 = {https://doi.org/10.1101/gr.6691007}}

@article{Jensen:2008aa,
	Abstract = {The recurrent fixation of newly arising, beneficial mutations in a species reduces levels of linked neutral variability. Models positing frequent weakly beneficial substitutions or, alternatively, rare, strongly selected substitutions predict similar average effects on linked neutral variability, if the product of the rate and strength of selection is held constant. We propose an approximate Bayesian (ABC) polymorphism-based estimator that can be used to distinguish between these models, and apply it to multi-locus data from Drosophila melanogaster. We investigate the extent to which inference about the strength of selection is sensitive to assumptions about the underlying distributions of the rates of substitution and recombination, the strength of selection, heterogeneity in mutation rate, as well as the population's demographic history. We show that assuming fixed values of selection parameters in estimation leads to overestimates of the strength of selection and underestimates of the rate. We estimate parameters for an African population of D. melanogaster ({\^s} approximately 2E-03, ) and compare these to previous estimates. Finally, we show that surveying larger genomic regions is expected to lend much more discriminatory power to the approach. It will thus be of great interest to apply this method to emerging whole-genome polymorphism data sets in many taxa.},
	Author = {Jensen, Jeffrey D and Thornton, Kevin R and Andolfatto, Peter},
	Date-Added = {2018-07-19 17:06:07 +0000},
	Date-Modified = {2018-07-19 17:06:07 +0000},
	Doi = {10.1371/journal.pgen.1000198},
	Journal = {PLoS Genet},
	Journal-Full = {PLoS genetics},
	Mesh = {Africa; Animals; Bayes Theorem; Computer Simulation; Demography; Drosophila melanogaster; Evolution, Molecular; Genetic Variation; Genetics, Population; Genome, Insect; Models, Genetic; Models, Statistical; Polymorphism, Genetic; Selection, Genetic},
	Month = {Sep},
	Number = {9},
	Pages = {e1000198},
	Pmc = {PMC2529407},
	Pmid = {18802463},
	Pst = {epublish},
	Title = {An approximate bayesian estimator suggests strong, recurrent selective sweeps in Drosophila},
	Volume = {4},
	Year = {2008},
	Bdsk-Url-1 = {https://doi.org/10.1371/journal.pgen.1000198}}

@article{Pool:2008aa,
	Abstract = {In species with heterogametic males, the relative levels of X chromosome versus autosome diversity hold key information about the evolutionary forces at work in a population. It has been shown that population size changes alter the ratio of X linked to autosomal (X/A) variation, with population size reductions and recent bottlenecks leading to decreased X/A diversity ratios. Here we use theory and simulation to investigate a separate demographic effect-that of founder events involving multiply mated females-and find that it leads to much stronger reductions in X/A diversity ratios than are produced by simple population size changes. Investigating the potential of this process to account for sharply reduced X-linked diversity in European Drosophila melanogaster, we find that this model yields predictions that are compatible with the empirical data.},
	Author = {Pool, John E and Nielsen, Rasmus},
	Date-Added = {2018-07-18 14:44:26 +0000},
	Date-Modified = {2018-07-18 14:44:26 +0000},
	Doi = {10.1093/molbev/msn124},
	Journal = {Mol Biol Evol},
	Journal-Full = {Molecular biology and evolution},
	Mesh = {Animals; Chromosomes; Computer Simulation; Drosophila melanogaster; Female; Founder Effect; Genes, X-Linked; Genetic Variation; Genetics, Population; Models, Genetic; Sexual Behavior, Animal},
	Month = {Aug},
	Number = {8},
	Pages = {1728-36},
	Pmc = {PMC2734130},
	Pmid = {18511425},
	Pst = {ppublish},
	Title = {The impact of founder events on chromosomal variability in multiply mating species},
	Volume = {25},
	Year = {2008},
	Bdsk-Url-1 = {https://doi.org/10.1093/molbev/msn124}}

@article{Wilson-Sayres:2018aa,
	Abstract = {Levels and patterns of genetic diversity can provide insights into a population's history. In species with sex chromosomes, differences between genomic regions with unique inheritance patterns can be used to distinguish between different sets of possible demographic and selective events. This review introduces the differences in population history for sex chromosomes and autosomes, provides the expectations for genetic diversity across the genome under different evolutionary scenarios, and gives an introductory description for how deviations in these expectations are calculated and can be interpreted. Predominantly, diversity on the sex chromosomes has been used to explore and address three research areas: 1) Mating patterns and sex-biased variance in reproductive success, 2) signatures of selection, and 3) evidence for modes of speciation and introgression. After introducing the theory, this review catalogs recent studies of genetic diversity on the sex chromosomes across species within the major research areas that sex chromosomes are typically applied to, arguing that there are broad similarities not only between male-heterogametic (XX/XY) and female-heterogametic (ZZ/ZW) sex determination systems but also any mating system with reduced recombination in a sex-determining region. Further, general patterns of reduced diversity in nonrecombining regions are shared across plants and animals. There are unique patterns across populations with vastly different patterns of mating and speciation, but these do not tend to cluster by taxa or sex determination system.},
	Author = {Wilson Sayres, Melissa A},
	Date-Added = {2018-07-18 14:34:09 +0000},
	Date-Modified = {2018-07-18 14:34:09 +0000},
	Doi = {10.1093/gbe/evy039},
	Journal = {Genome Biol Evol},
	Journal-Full = {Genome biology and evolution},
	Month = {04},
	Number = {4},
	Pages = {1064-1078},
	Pmc = {PMC5892150},
	Pmid = {29635328},
	Pst = {ppublish},
	Title = {Genetic Diversity on the Sex Chromosomes},
	Volume = {10},
	Year = {2018},
	Bdsk-Url-1 = {https://doi.org/10.1093/gbe/evy039}}

@article{Li:1999aa,
	Abstract = {The species divergence times and demographic histories of Drosophila melanogaster and its three sibling species, D. mauritiana, D. simulans, and D. yakuba, were investigated using a maximum likelihood (ML) method. Thirty-nine orthologous loci for these four species were retrieved from DDBJ/EMBL/GenBank database. Both autosomal and X-linked loci were used in this study. A significant degree of rate heterogeneity across loci was observed for each pair of species. Most loci have the GC content greater than 50% at the third codon position. The codon usage bias in Drosophila loci is considered to result in the high GC content and the heterogenous rates across loci. The chi-square, G, and Fisher's exact tests indicated that data sets with 11, 23, and 9 pairs of DNA sequences for the comparison of D. melanogaster with D. mauritiana, D. simulans, and D. yakuba, respectively, retain homogeneous rates across loci. We applied the ML method to these data sets to estimate the DNA sequence divergences before and after speciation of each species pair along with their standard deviations. Using 1.6 x 10(-8) as the rate of nucleotide substitutions per silent site per year, our results indicate that the D. melanogaster lineage split from D. yakuba approximately 5.1 +/- 0.8 million years ago (mya), D. mauritiana 2.7 +/- 0.4 mya, and D. simulans 2.3 +/- 0.3 mya. It implies that D. melanogaster became distinct from D. mauritiana and D. simulans at approximately the same time and from D. yakuba no earlier than 10 mya. The effective ancestral population size of D. melanogaster appears to be stable over evolutionary time. Assuming 10 generations per year for Drosophila, the effective population size in the ancestral lineage immediately prior to the time of species divergence is approximately 3 x 10(6), which is close to that estimated for the extant D. melanogaster population. The D. melanogaster did not encounter any obvious bottleneck during the past 10 million years.},
	Author = {Li, Y J and Satta, Y and Takahata, N},
	Date-Added = {2018-06-19 14:03:45 +0000},
	Date-Modified = {2018-06-19 14:03:45 +0000},
	Journal = {Genes Genet Syst},
	Journal-Full = {Genes \& genetic systems},
	Mesh = {Animals; Drosophila; Drosophila melanogaster; Genes, Insect; Likelihood Functions; Models, Genetic; Models, Statistical; Phylogeny; Polymorphism, Genetic},
	Month = {Aug},
	Number = {4},
	Pages = {117-27},
	Pmid = {10650839},
	Pst = {ppublish},
	Title = {Paleo-demography of the Drosophila melanogaster subgroup: application of the maximum likelihood method},
	Volume = {74},
	Year = {1999}}

@article{Williamson:2005aa,
	Abstract = {Natural selection and demographic forces can have similar effects on patterns of DNA polymorphism. Therefore, to infer selection from samples of DNA sequences, one must simultaneously account for demographic effects. Here we take a model-based approach to this problem by developing predictions for patterns of polymorphism in the presence of both population size change and natural selection. If data are available from different functional classes of variation, and a priori information suggests that mutations in one of those classes are selectively neutral, then the putatively neutral class can be used to infer demographic parameters, and inferences regarding selection on other classes can be performed given demographic parameter estimates. This procedure is more robust to assumptions regarding the true underlying demography than previous approaches to detecting and analyzing selection. We apply this method to a large polymorphism data set from 301 human genes and find (i) widespread negative selection acting on standing nonsynonymous variation, (ii) that the fitness effects of nonsynonymous mutations are well predicted by several measures of amino acid exchangeability, especially site-specific methods, and (iii) strong evidence for very recent population growth.},
	Author = {Williamson, Scott H and Hernandez, Ryan and Fledel-Alon, Adi and Zhu, Lan and Nielsen, Rasmus and Bustamante, Carlos D},
	Date-Added = {2018-06-04 15:43:28 +0000},
	Date-Modified = {2018-06-04 15:43:28 +0000},
	Doi = {10.1073/pnas.0502300102},
	Journal = {Proc Natl Acad Sci U S A},
	Journal-Full = {Proceedings of the National Academy of Sciences of the United States of America},
	Mesh = {Computational Biology; Genes; Genome, Human; Genomics; Humans; Likelihood Functions; Models, Genetic; Mutation; Polymorphism, Genetic; Population Growth; Selection, Genetic},
	Month = {May},
	Number = {22},
	Pages = {7882-7},
	Pmc = {PMC1142382},
	Pmid = {15905331},
	Pst = {ppublish},
	Title = {Simultaneous inference of selection and population growth from patterns of variation in the human genome},
	Volume = {102},
	Year = {2005},
	Bdsk-Url-1 = {https://doi.org/10.1073/pnas.0502300102}}

@article{Sousa:2013aa,
	Abstract = {When divergence occurs in the presence of gene flow, there can arise an interesting dynamic in which selection against gene flow, at sites associated with population-specific adaptations or genetic incompatibilities, can cause net gene flow to vary across the genome. Loci linked to sites under selection may experience reduced gene flow and may experience genetic bottlenecks by the action of nearby selective sweeps. Data from histories such as these may be poorly fitted by conventional neutral model approaches to demographic inference, which treat all loci as equally subject to forces of genetic drift and gene flow. To allow for demographic inference in the face of such histories, as well as the identification of loci affected by selection, we developed an isolation-with-migration model that explicitly provides for variation among genomic regions in migration rates and/or rates of genetic drift. The method allows for loci to fall into any of multiple groups, each characterized by a different set of parameters, thus relaxing the assumption that all loci share the same demography. By grouping loci, the method can be applied to data with multiple loci and still have tractable dimensionality and statistical power. We studied the performance of the method using simulated data, and we applied the method to study the divergence of two subspecies of European rabbits (Oryctolagus cuniculus).},
	Author = {Sousa, Vitor C and Carneiro, Miguel and Ferrand, Nuno and Hey, Jody},
	Date-Added = {2018-03-28 12:57:47 +0000},
	Date-Modified = {2018-03-28 12:57:47 +0000},
	Doi = {10.1534/genetics.113.149211},
	Journal = {Genetics},
	Journal-Full = {Genetics},
	Mesh = {Animal Migration; Animals; Demography; Gene Flow; Genetic Loci; Likelihood Functions; Models, Genetic; Rabbits; Selection, Genetic; Time Factors},
	Month = {May},
	Number = {1},
	Pages = {211-33},
	Pmc = {PMC3632470},
	Pmid = {23457232},
	Pst = {ppublish},
	Title = {Identifying loci under selection against gene flow in isolation-with-migration models},
	Volume = {194},
	Year = {2013},
	Bdsk-Url-1 = {https://doi.org/10.1534/genetics.113.149211}}

@article{Hey:2004aa,
	Abstract = {The genetic study of diverging, closely related populations is required for basic questions on demography and speciation, as well as for biodiversity and conservation research. However, it is often unclear whether divergence is due simply to separation or whether populations have also experienced gene flow. These questions can be addressed with a full model of population separation with gene flow, by applying a Markov chain Monte Carlo method for estimating the posterior probability distribution of model parameters. We have generalized this method and made it applicable to data from multiple unlinked loci. These loci can vary in their modes of inheritance, and inheritance scalars can be implemented either as constants or as parameters to be estimated. By treating inheritance scalars as parameters it is also possible to address variation among loci in the impact via linkage of recurrent selective sweeps or background selection. These methods are applied to a large multilocus data set from Drosophila pseudoobscura and D. persimilis. The species are estimated to have diverged approximately 500,000 years ago. Several loci have nonzero estimates of gene flow since the initial separation of the species, with considerable variation in gene flow estimates among loci, in both directions between the species.},
	Author = {Hey, Jody and Nielsen, Rasmus},
	Date-Added = {2018-03-28 12:56:38 +0000},
	Date-Modified = {2018-03-28 12:56:38 +0000},
	Doi = {10.1534/genetics.103.024182},
	Journal = {Genetics},
	Journal-Full = {Genetics},
	Mesh = {Animals; DNA, Mitochondrial; Drosophila; Genetic Variation; Models, Genetic; Population Density},
	Month = {Jun},
	Number = {2},
	Pages = {747-60},
	Pmc = {PMC1470901},
	Pmid = {15238526},
	Pst = {ppublish},
	Title = {Multilocus methods for estimating population sizes, migration rates and divergence time, with applications to the divergence of Drosophila pseudoobscura and D. persimilis},
	Volume = {167},
	Year = {2004},
	Bdsk-Url-1 = {https://doi.org/10.1534/genetics.103.024182}}

@article{Beaumont:1999aa,
	Abstract = {This article considers a demographic model where a population varies in size either linearly or exponentially. The genealogical history of microsatellite data sampled from this population can be described using coalescent theory. A method is presented whereby the posterior probability distribution of the genealogical and demographic parameters can be estimated using Markov chain Monte Carlo simulations. The likelihood surface for the demographic parameters is complicated and its general features are described. The method is then applied to published microsatellite data from two populations. Data from the northern hairy-nosed wombat show strong evidence of decline. Data from European humans show weak evidence of expansion.},
	Author = {Beaumont, M A},
	Date-Added = {2018-03-28 12:48:25 +0000},
	Date-Modified = {2018-03-28 12:48:25 +0000},
	Journal = {Genetics},
	Journal-Full = {Genetics},
	Mesh = {Demography; Humans; Likelihood Functions; Markov Chains; Microsatellite Repeats; Models, Genetic; Monte Carlo Method; Population Growth},
	Month = {Dec},
	Number = {4},
	Pages = {2013-29},
	Pmc = {PMC1460853},
	Pmid = {10581303},
	Pst = {ppublish},
	Title = {Detecting population expansion and decline using microsatellites},
	Volume = {153},
	Year = {1999}}

@article{Storz:2002ab,
	Abstract = {The role of past climatic change in shaping the distributions of tropical rain forest vertebrates is central to long-standing hypotheses about the legacy of the Quaternary ice ages. One approach to testing such hypotheses is to use genetic data to infer the demographic history of codistributed species. Population genetic theory that relates the structure of allelic genealogies to historical changes in effective population size can be used to detect a past history of demographic expansion or contraction. The fruit bats Cynopterus sphinx and C. brachyotis (Chiroptera: Pteropodidae) exhibit markedly different distribution patterns across the Indomalayan region and therefore represent an exemplary species pair to use for such tests. The purpose of this study was to test alternative hypotheses about historical patterns of demographic expansion and contraction in C. sphinx and C. brachyotis using a coalescent-based analysis of microsatellite variation. Specifically, we used a hierarchical Bayesian model based on Markov chain Monte Carlo simulations to estimate the posterior distribution of genealogical and demographic parameters. The results revealed strong evidence for population contraction in both species. Evidence for a population contraction in C. brachyotis was expected on the basis of biogeographic considerations. However, similar evidence for population contraction in C. sphinx does not support the hypothesis that this species underwent a pronounced range expansion during the late Quaternary. Genetic evidence for population decline may reflect the consequences of habitat destruction on a more recent time scale.},
	Author = {Storz, Jay F and Beaumont, Mark A},
	Date-Added = {2018-03-28 12:48:06 +0000},
	Date-Modified = {2018-03-28 12:48:06 +0000},
	Journal = {Evolution},
	Journal-Full = {Evolution; international journal of organic evolution},
	Mesh = {Animals; Chiroptera; Genetics, Population; Models, Genetic; Species Specificity},
	Month = {Jan},
	Number = {1},
	Pages = {154-66},
	Pmid = {11913661},
	Pst = {ppublish},
	Title = {Testing for genetic evidence of population expansion and contraction: an empirical analysis of microsatellite DNA variation using a hierarchical Bayesian model},
	Volume = {56},
	Year = {2002}}

@article{Gossmann:2011aa,
	Abstract = {The effective population size (N(e)) is one of the most fundamental parameters in population genetics. It is thought to vary across the genome as a consequence of differences in the rate of recombination and the density of selected sites due to the processes of genetic hitchhiking and background selection. Although it is known that there is intragenomic variation in the effective population size in some species, it is not known whether this is widespread or how much variation in the effective population size there is. Here, we test whether the effective population size varies across the genome, between protein-coding genes, in 10 eukaryotic species by considering whether there is significant variation in neutral diversity, taking into account differences in the mutation rate between loci by using the divergence between species. In most species we find significant evidence of variation. We investigate whether the variation in N(e) is correlated to recombination rate and the density of selected sites in four species, for which these data are available. We find that N(e) is positively correlated to recombination rate in one species, Drosophila melanogaster, and negatively correlated to a measure of the density of selected sites in two others, humans and Arabidopsis thaliana. However, much of the variation remains unexplained. We use a hierarchical Bayesian analysis to quantify the amount of variation in the effective population size and show that it is quite modest in all species-most genes have an N(e) that is within a few fold of all other genes. Nonetheless we show that this modest variation in N(e) is sufficient to cause significant differences in the efficiency of natural selection across the genome, by demonstrating that the ratio of the number of nonsynonymous to synonymous polymorphisms is significantly correlated to synonymous diversity and estimates of N(e), even taking into account the obvious nonindependence between these measures.},
	Author = {Gossmann, Toni I and Woolfit, Megan and Eyre-Walker, Adam},
	Date-Added = {2018-03-28 12:44:53 +0000},
	Date-Modified = {2018-03-28 12:44:53 +0000},
	Doi = {10.1534/genetics.111.132654},
	Journal = {Genetics},
	Journal-Full = {Genetics},
	Mesh = {Animals; Arabidopsis; Drosophila melanogaster; Genetic Variation; Genome; Humans; Population Density; Recombination, Genetic},
	Month = {Dec},
	Number = {4},
	Pages = {1389-402},
	Pmc = {PMC3241429},
	Pmid = {21954163},
	Pst = {ppublish},
	Title = {Quantifying the variation in the effective population size within a genome},
	Volume = {189},
	Year = {2011},
	Bdsk-Url-1 = {https://doi.org/10.1534/genetics.111.132654}}

@article{Excoffier:2013aa,
	Abstract = {We introduce a flexible and robust simulation-based framework to infer demographic parameters from the site frequency spectrum (SFS) computed on large genomic datasets. We show that our composite-likelihood approach allows one to study evolutionary models of arbitrary complexity, which cannot be tackled by other current likelihood-based methods. For simple scenarios, our approach compares favorably in terms of accuracy and speed with ∂a∂i, the current reference in the field, while showing better convergence properties for complex models. We first apply our methodology to non-coding genomic SNP data from four human populations. To infer their demographic history, we compare neutral evolutionary models of increasing complexity, including unsampled populations. We further show the versatility of our framework by extending it to the inference of demographic parameters from SNP chips with known ascertainment, such as that recently released by Affymetrix to study human origins. Whereas previous ways of handling ascertained SNPs were either restricted to a single population or only allowed the inference of divergence time between a pair of populations, our framework can correctly infer parameters of more complex models including the divergence of several populations, bottlenecks and migration. We apply this approach to the reconstruction of African demography using two distinct ascertained human SNP panels studied under two evolutionary models. The two SNP panels lead to globally very similar estimates and confidence intervals, and suggest an ancient divergence (>110 Ky) between Yoruba and San populations. Our methodology appears well suited to the study of complex scenarios from large genomic data sets.},
	Author = {Excoffier, Laurent and Dupanloup, Isabelle and Huerta-S{\'a}nchez, Emilia and Sousa, Vitor C and Foll, Matthieu},
	Date-Added = {2018-03-28 12:40:57 +0000},
	Date-Modified = {2018-03-28 12:40:57 +0000},
	Doi = {10.1371/journal.pgen.1003905},
	Journal = {PLoS Genet},
	Journal-Full = {PLoS genetics},
	Mesh = {Computer Simulation; Demography; Genetics, Population; Genome, Human; Genomics; Humans; Polymorphism, Single Nucleotide; Population Groups},
	Month = {Oct},
	Number = {10},
	Pages = {e1003905},
	Pmc = {PMC3812088},
	Pmid = {24204310},
	Pst = {ppublish},
	Title = {Robust demographic inference from genomic and SNP data},
	Volume = {9},
	Year = {2013},
	Bdsk-Url-1 = {https://doi.org/10.1371/journal.pgen.1003905}}

@article{Gutenkunst:2009aa,
	Abstract = {Demographic models built from genetic data play important roles in illuminating prehistorical events and serving as null models in genome scans for selection. We introduce an inference method based on the joint frequency spectrum of genetic variants within and between populations. For candidate models we numerically compute the expected spectrum using a diffusion approximation to the one-locus, two-allele Wright-Fisher process, involving up to three simultaneous populations. Our approach is a composite likelihood scheme, since linkage between neutral loci alters the variance but not the expectation of the frequency spectrum. We thus use bootstraps incorporating linkage to estimate uncertainties for parameters and significance values for hypothesis tests. Our method can also incorporate selection on single sites, predicting the joint distribution of selected alleles among populations experiencing a bevy of evolutionary forces, including expansions, contractions, migrations, and admixture. We model human expansion out of Africa and the settlement of the New World, using 5 Mb of noncoding DNA resequenced in 68 individuals from 4 populations (YRI, CHB, CEU, and MXL) by the Environmental Genome Project. We infer divergence between West African and Eurasian populations 140 thousand years ago (95% confidence interval: 40-270 kya). This is earlier than other genetic studies, in part because we incorporate migration. We estimate the European (CEU) and East Asian (CHB) divergence time to be 23 kya (95% c.i.: 17-43 kya), long after archeological evidence places modern humans in Europe. Finally, we estimate divergence between East Asians (CHB) and Mexican-Americans (MXL) of 22 kya (95% c.i.: 16.3-26.9 kya), and our analysis yields no evidence for subsequent migration. Furthermore, combining our demographic model with a previously estimated distribution of selective effects among newly arising amino acid mutations accurately predicts the frequency spectrum of nonsynonymous variants across three continental populations (YRI, CHB, CEU).},
	Author = {Gutenkunst, Ryan N and Hernandez, Ryan D and Williamson, Scott H and Bustamante, Carlos D},
	Date-Added = {2018-03-28 12:40:31 +0000},
	Date-Modified = {2018-03-28 12:40:31 +0000},
	Doi = {10.1371/journal.pgen.1000695},
	Journal = {PLoS Genet},
	Journal-Full = {PLoS genetics},
	Mesh = {Africa; Asia; Continental Population Groups; Demography; Europe; Evolution, Molecular; Gene Frequency; History, Ancient; Humans; Models, Genetic; Polymorphism, Single Nucleotide},
	Month = {Oct},
	Number = {10},
	Pages = {e1000695},
	Pmc = {PMC2760211},
	Pmid = {19851460},
	Pst = {ppublish},
	Title = {Inferring the joint demographic history of multiple populations from multidimensional SNP frequency data},
	Volume = {5},
	Year = {2009},
	Bdsk-Url-1 = {https://doi.org/10.1371/journal.pgen.1000695}}

@article{Kousathanas:2013aa,
	Abstract = {Knowing the distribution of fitness effects (DFE) of new mutations is important for several topics in evolutionary genetics. Existing computational methods with which to infer the DFE based on DNA polymorphism data have frequently assumed that the DFE can be approximated by a unimodal distribution, such as a lognormal or a gamma distribution. However, if the true DFE departs substantially from the assumed distribution (e.g., if the DFE is multimodal), this could lead to misleading inferences about its properties. We conducted simulations to test the performance of parametric and nonparametric discretized distribution models to infer the properties of the DFE for cases in which the true DFE is unimodal, bimodal, or multimodal. We found that lognormal and gamma distribution models can perform poorly in recovering the properties of the distribution if the true DFE is bimodal or multimodal, whereas discretized distribution models perform better. If there is a sufficient amount of data, the discretized models can detect a multimodal DFE and can accurately infer the mean effect and the average fixation probability of a new deleterious mutation. We fitted several models for the DFE of amino acid-changing mutations using whole-genome polymorphism data from Drosophila melanogaster and the house mouse subspecies Mus musculus castaneus. A lognormal DFE best explains the data for D. melanogaster, whereas we find evidence for a bimodal DFE in M. m. castaneus.},
	Author = {Kousathanas, Athanasios and Keightley, Peter D},
	Date-Added = {2018-03-28 12:36:00 +0000},
	Date-Modified = {2018-03-28 12:36:00 +0000},
	Doi = {10.1534/genetics.112.148023},
	Journal = {Genetics},
	Journal-Full = {Genetics},
	Mesh = {Animals; Drosophila melanogaster; Gene Frequency; Genetic Fitness; Genome; Mice; Models, Genetic; Mutation, Missense; Polymorphism, Genetic; Population},
	Month = {Apr},
	Number = {4},
	Pages = {1197-208},
	Pmc = {PMC3606097},
	Pmid = {23341416},
	Pst = {ppublish},
	Title = {A comparison of models to infer the distribution of fitness effects of new mutations},
	Volume = {193},
	Year = {2013},
	Bdsk-Url-1 = {https://doi.org/10.1534/genetics.112.148023}}

@article{Li:2002aa,
	Abstract = {The strength of male-driven evolution - that is, the magnitude of the sex ratio of mutation rate - has been a controversial issue, particularly in primates. While earlier studies estimated the male-to-female ratio (alpha) of mutation rate to be about 4-6 in higher primates, two recent studies claimed that alpha is only about 2 in humans. However, a more recent comparison of mutation rates between a noncoding fragment on Y and a homologous region on chromosome 3 gave an estimate of alpha = 5.3, reinstating strong male-driven evolution in hominoids. Several studies investigated variation in mutation rates among genomic regions that may not be related to sex differences and found strong evidence for such variation. The causes for regional variation in mutation rate are not clear but GC content and recombination are two possible causes. Thus, while the strong male-driven evolution in higher primates suggests that errors during DNA replication in the germ cells are the major source of mutation, the contribution of some replication-independent factors such as recombination may also be important.},
	Author = {Li, Wen Hsiung and Yi, Soojin and Makova, Kateryna},
	Date-Added = {2018-03-28 12:35:18 +0000},
	Date-Modified = {2018-03-28 12:35:18 +0000},
	Journal = {Curr Opin Genet Dev},
	Journal-Full = {Current opinion in genetics \& development},
	Mesh = {Animals; Biological Evolution; DNA Methylation; Humans; Male; Mutation},
	Month = {Dec},
	Number = {6},
	Pages = {650-6},
	Pmid = {12433577},
	Pst = {ppublish},
	Title = {Male-driven evolution},
	Volume = {12},
	Year = {2002}}

@article{Clemente:2018aa,
	Abstract = {The relative female and male contributions to demography are of great importance to better understand the history and dynamics of populations. While earlier studies relied on uniparental markers to investigate sex-specific questions, the increasing amount of sequence data now enables us to take advantage of tens to hundreds of thousands of independent loci from autosomes and the X chromosome. Here, we develop a novel method to estimate effective sex ratios or ESR (defined as the female proportion of the effective population) from allele count data for each branch of a rooted tree topology that summarizes the history of the populations of interest. Our method relies on Kimura's time-dependent diffusion approximation for genetic drift, and is based on a hierarchical Bayesian model to integrate over the allele frequencies along the branches. We show via simulations that parameters are inferred robustly, even under scenarios that violate some of the model assumptions. Analyzing bovine SNP data, we infer a strongly female-biased ESR in both dairy and beef cattle, as expected from the underlying breeding scheme. Conversely, we observe a strongly male-biased ESR in early domestication times, consistent with an easier taming and management of cows, and/or introgression from wild auroch males, that would both cause a relative increase in male effective population size. In humans, analyzing a subsample of non-African populations, we find a male-biased ESR in Oceanians that may reflect complex marriage patterns in Aboriginal Australians. Because our approach relies on allele count data, it may be applied on a wide range of species.},
	Author = {Clemente, Florian and Gautier, Mathieu and Vitalis, Renaud},
	Date-Added = {2018-03-28 12:33:21 +0000},
	Date-Modified = {2018-03-28 12:33:21 +0000},
	Doi = {10.1371/journal.pgen.1007191},
	Journal = {PLoS Genet},
	Journal-Full = {PLoS genetics},
	Month = {Jan},
	Number = {1},
	Pages = {e1007191},
	Pmc = {PMC5809101},
	Pmid = {29385127},
	Pst = {epublish},
	Title = {Inferring sex-specific demographic history from SNP data},
	Volume = {14},
	Year = {2018},
	Bdsk-Url-1 = {https://doi.org/10.1371/journal.pgen.1007191}}

@article{Evans:2014aa,
	Abstract = {In species with separate sexes, social systems can differ in the relative variances of male versus female reproductive success. Papionin monkeys (macaques, mangabeys, mandrills, drills, baboons, and geladas) exhibit hallmarks of a high variance in male reproductive success, including a female-biased adult sex ratio and prominent sexual dimorphism. To explore the potential genomic consequences of such sex differences, we used a reduced representation genome sequencing approach to quantifying polymorphism at sites on autosomes and sex chromosomes of the tonkean macaque (Macaca tonkeana), a species endemic to the Indonesian island of Sulawesi. The ratio of nucleotide diversity of the X chromosome to that of the autosomes was less than the value (0.75) expected with a 1:1 sex ratio and no sex differences in the variance in reproductive success. However, the significance of this difference was dependent on which outgroup was used to standardize diversity levels. Using a new model that includes the effects of varying population size, sex differences in mutation rate between the autosomes and X chromosome, and GC-biased gene conversion (gBGC) or selection on GC content, we found that the maximum-likelihood estimate of the ratio of effective population size of the X chromosome to that of the autosomes was 0.68, which did not differ significantly from 0.75. We also found evidence for 1) a higher level of purifying selection on genic than nongenic regions, 2) gBGC or natural selection favoring increased GC content, 3) a dynamic demography characterized by population growth and contraction, 4) a higher mutation rate in males than females, and 5) a very low polymorphism level on the Y chromosome. These findings shed light on the population genomic consequences of sex differences in the variance in reproductive success, which appear to be modest in the tonkean macaque; they also suggest the occurrence of hitchhiking on the Y chromosome.},
	Author = {Evans, Ben J and Zeng, Kai and Esselstyn, Jacob A and Charlesworth, Brian and Melnick, Don J},
	Date-Added = {2018-03-28 11:50:56 +0000},
	Date-Modified = {2018-03-28 11:50:56 +0000},
	Doi = {10.1093/molbev/msu197},
	Journal = {Mol Biol Evol},
	Journal-Full = {Molecular biology and evolution},
	Keywords = {GC-biased gene conversion; X chromosome; Y chromosome; demography; male driven evolution; molecular polymorphism},
	Mesh = {Animals; Base Composition; Chromosomes, Mammalian; Evolution, Molecular; Female; Genetic Variation; Genome; Indonesia; Likelihood Functions; Macaca; Male; Mutation Rate; Polymorphism, Genetic; Population Density; Reproduction; Selection, Genetic; Sequence Analysis, DNA; Sex Chromosomes; Sex Ratio},
	Month = {Sep},
	Number = {9},
	Pages = {2425-40},
	Pmid = {24987106},
	Pst = {ppublish},
	Title = {Reduced representation genome sequencing suggests low diversity on the sex chromosomes of tonkean macaque monkeys},
	Volume = {31},
	Year = {2014},
	Bdsk-Url-1 = {https://doi.org/10.1093/molbev/msu197}}

@article{Haddrill:2011aa,
	Abstract = {We estimated the intensity of selection on preferred codons in Drosophila pseudoobscura and D. miranda at X-linked and autosomal loci, using a published data set on sequence variability at 67 loci, by means of an improved method that takes account of demographic effects. We found evidence for stronger selection at X-linked loci, consistent with their higher levels of codon usage bias. The estimates of the strength of selection and mutational bias in favor of unpreferred codons were similar to those found in other species, after taking into account the fact that D. pseudoobscura showed evidence for a recent expansion in population size. We examined correlates of synonymous and nonsynonymous diversity in these species and found no evidence for effects of recurrent selective sweeps on nonsynonymous mutations, which is probably because this set of genes have much higher than average levels of selective constraints. There was evidence for correlated effects of levels of selective constraints on protein sequences and on codon usage, as expected under models of selection for translational accuracy. Our analysis of a published data set on D. melanogaster provided evidence for the effects of selective sweeps of nonsynonymous mutations on linked synonymous diversity, but only in the subset of loci that experienced the highest rates of nonsynonymous substitutions (about one-quarter of the total) and not at more slowly evolving loci. Our correlational analysis of this data set suggested that both selective constraints on protein sequences and recurrent selective sweeps affect the overall level of codon usage.},
	Author = {Haddrill, Penelope R and Zeng, Kai and Charlesworth, Brian},
	Date-Added = {2018-03-28 11:50:05 +0000},
	Date-Modified = {2018-03-28 11:50:05 +0000},
	Doi = {10.1093/molbev/msq354},
	Journal = {Mol Biol Evol},
	Journal-Full = {Molecular biology and evolution},
	Mesh = {Algorithms; Animals; Codon; Computer Simulation; Drosophila; Evolution, Molecular; Gene Expression Profiling; Genes, X-Linked; Genetic Variation; Likelihood Functions; Models, Genetic; Polymorphism, Genetic; Population Growth; Selection, Genetic},
	Month = {May},
	Number = {5},
	Pages = {1731-43},
	Pmid = {21191087},
	Pst = {ppublish},
	Title = {Determinants of synonymous and nonsynonymous variability in three species of Drosophila},
	Volume = {28},
	Year = {2011},
	Bdsk-Url-1 = {https://doi.org/10.1093/molbev/msq354}}

@article{Garrigan:2009aa,
	Abstract = {BACKGROUND: Most existing likelihood-based methods for fitting historical demographic models to DNA sequence polymorphism data to do not scale feasibly up to the level of whole-genome data sets. Computational economies can be achieved by incorporating two forms of pseudo-likelihood: composite and approximate likelihood methods. Composite likelihood enables scaling up to large data sets because it takes the product of marginal likelihoods as an estimator of the likelihood of the complete data set. This approach is especially useful when a large number of genomic regions constitutes the data set. Additionally, approximate likelihood methods can reduce the dimensionality of the data by summarizing the information in the original data by either a sufficient statistic, or a set of statistics. Both composite and approximate likelihood methods hold promise for analyzing large data sets or for use in situations where the underlying demographic model is complex and has many parameters. This paper considers a simple demographic model of allopatric divergence between two populations, in which one of the population is hypothesized to have experienced a founder event, or population bottleneck. A large resequencing data set from human populations is summarized by the joint frequency spectrum, which is a matrix of the genomic frequency spectrum of derived base frequencies in two populations. A Bayesian Metropolis-coupled Markov chain Monte Carlo (MCMCMC) method for parameter estimation is developed that uses both composite and likelihood methods and is applied to the three different pairwise combinations of the human population resequence data. The accuracy of the method is also tested on data sets sampled from a simulated population model with known parameters.
RESULTS: The Bayesian MCMCMC method also estimates the ratio of effective population size for the X chromosome versus that of the autosomes. The method is shown to estimate, with reasonable accuracy, demographic parameters from three simulated data sets that vary in the magnitude of a founder event and a skew in the effective population size of the X chromosome relative to the autosomes. The behavior of the Markov chain is also examined and shown to convergence to its stationary distribution, while also showing high levels of parameter mixing. The analysis of three pairwise comparisons of sub-Saharan African human populations with non-African human populations do not provide unequivocal support for a strong non-African founder event from these nuclear data. The estimates do however suggest a skew in the ratio of X chromosome to autosome effective population size that is greater than one. However in all three cases, the 95% highest posterior density interval for this ratio does include three-fourths, the value expected under an equal breeding sex ratio.
CONCLUSION: The implementation of composite and approximate likelihood methods in a framework that includes MCMCMC demographic parameter estimation shows great promise for being flexible and computationally efficient enough to scale up to the level of whole-genome polymorphism and divergence analysis. Further work must be done to characterize the effects of the assumption of linkage equilibrium among genomic regions that is crucial to the validity of applying the composite likelihood method.},
	Author = {Garrigan, Daniel},
	Date-Added = {2018-03-28 11:49:13 +0000},
	Date-Modified = {2018-03-28 11:49:13 +0000},
	Doi = {10.1186/1471-2156-10-72},
	Journal = {BMC Genet},
	Journal-Full = {BMC genetics},
	Mesh = {Computer Simulation; Demography; Genetics, Population; Humans; Likelihood Functions; Models, Genetic},
	Month = {Nov},
	Pages = {72},
	Pmc = {PMC2783031},
	Pmid = {19909534},
	Pst = {epublish},
	Title = {Composite likelihood estimation of demographic parameters},
	Volume = {10},
	Year = {2009},
	Bdsk-Url-1 = {https://doi.org/10.1186/1471-2156-10-72}}

@article{Pool:2007aa,
	Abstract = {Elucidating the forces responsible for genomic variation is critical for understanding evolution. Under standard conditions, X-linked diversity is expected to be three-quarters the level of autosomal diversity. Empirical data often deviate from this prediction, but the reasons for these departures are unclear. We demonstrate that population size changes can greatly alter relative levels of X-linked and autosomal variation: population size reductions lead to particularly low X-linked diversity, whereas growth elevates X-linked relative to autosomal diversity. Genetic variation from a diverse array of taxa supports an important role for this effect in accounting for population differences in the ratio of X-linked to autosomal diversity. Consideration of this effect may improve the inference of population history and other evolutionary processes.},
	Author = {Pool, John E and Nielsen, Rasmus},
	Date-Added = {2018-03-28 11:34:46 +0000},
	Date-Modified = {2018-03-28 11:34:46 +0000},
	Doi = {10.1111/j.1558-5646.2007.00238.x},
	Journal = {Evolution},
	Journal-Full = {Evolution; international journal of organic evolution},
	Mesh = {Animals; Biodiversity; Genetic Variation; Genome; Humans; Mice; Models, Genetic; Population Density; Population Dynamics},
	Month = {Dec},
	Number = {12},
	Pages = {3001-6},
	Pmc = {PMC3443680},
	Pmid = {17971168},
	Pst = {ppublish},
	Title = {Population size changes reshape genomic patterns of diversity},
	Volume = {61},
	Year = {2007},
	Bdsk-Url-1 = {https://doi.org/10.1111/j.1558-5646.2007.00238.x}}

@article{Charlesworth:2009aa,
	Abstract = {The effective size of a population, N(e), determines the rate of change in the composition of a population caused by genetic drift, which is the random sampling of genetic variants in a finite population. N(e) is crucial in determining the level of variability in a population, and the effectiveness of selection relative to drift. This article reviews the properties of N(e) in a variety of different situations of biological interest, and the factors that influence it. In particular, the action of selection means that N(e) varies across the genome, and advances in genomic techniques are giving new insights into how selection shapes N(e).},
	Author = {Charlesworth, Brian},
	Date-Added = {2018-03-28 10:26:49 +0000},
	Date-Modified = {2018-03-28 10:26:49 +0000},
	Doi = {10.1038/nrg2526},
	Journal = {Nat Rev Genet},
	Journal-Full = {Nature reviews. Genetics},
	Mesh = {Animals; Evolution, Molecular; Genetic Drift; Genetic Variation; Genetics, Population; Humans; Population Density},
	Month = {Mar},
	Number = {3},
	Pages = {195-205},
	Pmid = {19204717},
	Pst = {ppublish},
	Title = {Fundamental concepts in genetics: effective population size and patterns of molecular evolution and variation},
	Volume = {10},
	Year = {2009},
	Bdsk-Url-1 = {https://doi.org/10.1038/nrg2526}}

@article{Schraiber:2015aa,
	Abstract = {The genomes of contemporary humans contain considerable information about the history of our species. Although the general contours of human evolutionary history have been defined with increasing resolution throughout the past several decades, the continuing deluge of massively large sequencing data sets presents new opportunities and challenges for understanding human evolutionary history. Here, we review the signatures that demographic history imparts on patterns of DNA sequence variation, statistical methods that have been developed to leverage information contained in genome-scale data sets and insights gleaned from these studies. We also discuss the importance of using exploratory analyses to assess data quality, the strengths and limitations of commonly used population genomics methods, and factors that confound population genomics inferences.},
	Author = {Schraiber, Joshua G and Akey, Joshua M},
	Date-Added = {2018-03-28 09:14:38 +0000},
	Date-Modified = {2018-03-28 09:14:38 +0000},
	Doi = {10.1038/nrg4005},
	Journal = {Nat Rev Genet},
	Journal-Full = {Nature reviews. Genetics},
	Mesh = {Databases, Nucleic Acid; Evolution, Molecular; Genetic Variation; Genetics, Medical; Genome, Human; Genomics; Humans; Models, Genetic},
	Month = {Dec},
	Number = {12},
	Pages = {727-40},
	Pmid = {26553329},
	Pst = {ppublish},
	Title = {Methods and models for unravelling human evolutionary history},
	Volume = {16},
	Year = {2015},
	Bdsk-Url-1 = {https://doi.org/10.1038/nrg4005}}

@article{Allendorf:2010aa,
	Abstract = {We will soon have complete genome sequences from thousands of species, as well as from many individuals within species. This coming explosion of information will transform our understanding of the amount, distribution and functional significance of genetic variation in natural populations. Now is a crucial time to explore the potential implications of this information revolution for conservation genetics and to recognize limitations in applying genomic tools to conservation issues. We identify and discuss those problems for which genomics will be most valuable for curbing the accelerating worldwide loss of biodiversity. We also provide guidance on which genomics tools and approaches will be most appropriate to use for different aspects of conservation.},
	Author = {Allendorf, Fred W and Hohenlohe, Paul A and Luikart, Gordon},
	Date-Added = {2018-03-28 09:08:10 +0000},
	Date-Modified = {2018-03-28 09:08:10 +0000},
	Doi = {10.1038/nrg2844},
	Journal = {Nat Rev Genet},
	Journal-Full = {Nature reviews. Genetics},
	Mesh = {Adaptation, Physiological; Animals; Biodiversity; Conservation of Natural Resources; Forecasting; Genetic Variation; Genetics; Genetics, Population; Genomics; Humans},
	Month = {Oct},
	Number = {10},
	Pages = {697-709},
	Pmid = {20847747},
	Pst = {ppublish},
	Title = {Genomics and the future of conservation genetics},
	Volume = {11},
	Year = {2010},
	Bdsk-Url-1 = {https://doi.org/10.1038/nrg2844}}

@article{Veeramah:2014aa,
	Abstract = {Examining patterns of molecular genetic variation in both modern-day and ancient humans has proved to be a powerful approach to learn about our origins. Rapid advances in DNA sequencing technology have allowed us to characterize increasing amounts of genomic information. Although this clearly provides unprecedented power for inference, it also introduces more complexity into the way we use and interpret such data. Here, we review ongoing debates that have been influenced by improvements in our ability to sequence DNA and discuss some of the analytical challenges that need to be overcome in order to fully exploit the rich historical information that is contained in the entirety of the human genome.},
	Author = {Veeramah, Krishna R and Hammer, Michael F},
	Date-Added = {2018-03-28 09:04:24 +0000},
	Date-Modified = {2018-03-28 09:04:24 +0000},
	Doi = {10.1038/nrg3625},
	Journal = {Nat Rev Genet},
	Journal-Full = {Nature reviews. Genetics},
	Mesh = {Genome, Human; Humans; Sequence Analysis, DNA},
	Month = {Mar},
	Number = {3},
	Pages = {149-62},
	Pmid = {24492235},
	Pst = {ppublish},
	Title = {The impact of whole-genome sequencing on the reconstruction of human population history},
	Volume = {15},
	Year = {2014},
	Bdsk-Url-1 = {https://doi.org/10.1038/nrg3625}}

@article{Payseur:2016aa,
	Abstract = {Hybridization among diverging lineages is common in nature. Genomic data provide a special opportunity to characterize the history of hybridization and the genetic basis of speciation. We review existing methods and empirical studies to identify recent advances in the genomics of hybridization, as well as issues that need to be addressed. Notable progress has been made in the development of methods for detecting hybridization and inferring individual ancestries. However, few approaches reconstruct the magnitude and timing of gene flow, estimate the fitness of hybrids or incorporate knowledge of recombination rate. Empirical studies indicate that the genomic consequences of hybridization are complex, including a highly heterogeneous landscape of differentiation. Inferred characteristics of hybridization differ substantially among species groups. Loci showing unusual patterns - which may contribute to reproductive barriers - are usually scattered throughout the genome, with potential enrichment in sex chromosomes and regions of reduced recombination. We caution against the growing trend of interpreting genomic variation in summary statistics across genomes as evidence of differential gene flow. We argue that converting genomic patterns into useful inferences about hybridization will ultimately require models and methods that directly incorporate key ingredients of speciation, including the dynamic nature of gene flow, selection acting in hybrid populations and recombination rate variation.},
	Author = {Payseur, Bret A and Rieseberg, Loren H},
	Date-Added = {2018-03-28 08:58:50 +0000},
	Date-Modified = {2018-03-28 08:58:50 +0000},
	Doi = {10.1111/mec.13557},
	Journal = {Mol Ecol},
	Journal-Full = {Molecular ecology},
	Keywords = {evolutionary genomics; gene flow; hybridization; introgression; reproductive barriers; speciation},
	Mesh = {Animals; Gene Flow; Genetic Fitness; Genetic Speciation; Genomics; Humans; Hybridization, Genetic; Plants},
	Month = {Jun},
	Number = {11},
	Pages = {2337-60},
	Pmc = {PMC4915564},
	Pmid = {26836441},
	Pst = {ppublish},
	Title = {A genomic perspective on hybridization and speciation},
	Volume = {25},
	Year = {2016},
	Bdsk-Url-1 = {https://doi.org/10.1111/mec.13557}}

@article{Bank:2014aa,
	Abstract = {In the age of next-generation sequencing, the availability of increasing amounts and improved quality of data at decreasing cost ought to allow for a better understanding of how natural selection is shaping the genome than ever before. However, alternative forces, such as demography and background selection (BGS), obscure the footprints of positive selection that we would like to identify. In this review, we illustrate recent developments in this area, and outline a roadmap for improved selection inference. We argue (i) that the development and obligatory use of advanced simulation tools is necessary for improved identification of selected loci, (ii) that genomic information from multiple time points will enhance the power of inference, and (iii) that results from experimental evolution should be utilized to better inform population genomic studies.},
	Author = {Bank, Claudia and Ewing, Gregory B and Ferrer-Admettla, Anna and Foll, Matthieu and Jensen, Jeffrey D},
	Date-Added = {2018-03-28 08:57:21 +0000},
	Date-Modified = {2018-03-28 08:57:21 +0000},
	Doi = {10.1016/j.tig.2014.09.010},
	Journal = {Trends Genet},
	Journal-Full = {Trends in genetics : TIG},
	Keywords = {background selection; computational biology; evolution; natural selection; population genetic inference},
	Mesh = {Adaptation, Physiological; Gene Frequency; Genetic Variation; Genetics, Population; High-Throughput Nucleotide Sequencing; Humans; Models, Genetic; Mutation; Polymorphism, Genetic; Selection, Genetic},
	Month = {Dec},
	Number = {12},
	Pages = {540-6},
	Pmid = {25438719},
	Pst = {ppublish},
	Title = {Thinking too positive? Revisiting current methods of population genetic selection inference},
	Volume = {30},
	Year = {2014},
	Bdsk-Url-1 = {https://doi.org/10.1016/j.tig.2014.09.010}}

@article{Petrov:1998aa,
	Abstract = {We recently proposed that patterns of evolution of non-LTR retrotransposable elements can be used to study patterns of spontaneous mutation. Transposition of non-LTR retrotransposable elements commonly results in creation of 5' truncated, "dead-on-arrival" copies. These inactive copies are effectively pseudogenes and, according to the neutral theory, their molecular evolution ought to reflect rates and patterns of spontaneous mutation. Maximum parsimony can be used to separate the evolution of active lineages of a non-LTR element from the fate of the "dead-on-arrival" insertions and to directly assess the relative frequencies of different types of spontaneous mutations. We applied this approach using a non-LTR element, Helena, in the Drosophila virilis group and have demonstrated a surprisingly high incidence of large deletions and the virtual absence of insertions. Based on these results, we suggested that Drosophila in general may exhibit a high rate of spontaneous large deletions and have hypothesized that such a high rate of DNA loss may help to explain the puzzling dearth of bona fide pseudogenes in Drosophila. We also speculated that variation in the rate of spontaneous deletion may contribute to the divergence of genome size in different taxa by affecting the amount of superfluous "junk" DNA such as, for example, pseudogenes or long introns. In this paper, we extend our analysis to the D. melanogaster subgroup, which last shared a common ancestor with the D. virilis group approximately 40 MYA. In a different region of the same transposable element, Helena, we demonstrate that inactive copies accumulate deletions in species of the D. melanogaster subgroup at a rate very similar to that of the D. virilis group. These results strongly suggest that the high rate of DNA loss is a general feature of Drosophila and not a peculiar property of a particular stretch of DNA in a particular species group.},
	Author = {Petrov, D A and Hartl, D L},
	Date-Added = {2018-03-22 11:32:11 +0000},
	Date-Modified = {2018-03-22 11:32:11 +0000},
	Doi = {10.1093/oxfordjournals.molbev.a025926},
	Journal = {Mol Biol Evol},
	Journal-Full = {Molecular biology and evolution},
	Mesh = {Animals; DNA; Drosophila; Drosophila melanogaster; Evolution, Molecular; Molecular Sequence Data; Mutagenesis; Phylogeny; Pseudogenes; Retroelements; Sequence Alignment; Sequence Analysis, DNA; Sequence Deletion},
	Month = {Mar},
	Number = {3},
	Pages = {293-302},
	Pmid = {9501496},
	Pst = {ppublish},
	Title = {High rate of DNA loss in the Drosophila melanogaster and Drosophila virilis species groups},
	Volume = {15},
	Year = {1998},
	Bdsk-Url-1 = {https://dx.doi.org/10.1093/oxfordjournals.molbev.a025926}}

@article{Schrider:2013aa,
	Abstract = {Because spontaneous mutation is the source of all genetic diversity, measuring mutation rates can reveal how natural selection drives patterns of variation within and between species. We sequenced eight genomes produced by a mutation-accumulation experiment in Drosophila melanogaster. Our analysis reveals that point mutation and small indel rates vary significantly between the two different genetic backgrounds examined. We also find evidence that ∼2% of mutational events affect multiple closely spaced nucleotides. Unlike previous similar experiments, we were able to estimate genome-wide rates of large deletions and tandem duplications. These results suggest that, at least in inbred lines like those examined here, mutational pressures may result in net growth rather than contraction of the Drosophila genome. By comparing our mutation rate estimates to polymorphism data, we are able to estimate the fraction of new mutations that are eliminated by purifying selection. These results suggest that ∼99% of duplications and deletions are deleterious--making them 10 times more likely to be removed by selection than nonsynonymous mutations. Our results illuminate not only the rates of new small- and large-scale mutations, but also the selective forces that they encounter once they arise.},
	Author = {Schrider, Daniel R and Houle, David and Lynch, Michael and Hahn, Matthew W},
	Date-Added = {2018-03-02 09:40:33 +0000},
	Date-Modified = {2018-03-02 09:40:33 +0000},
	Doi = {10.1534/genetics.113.151670},
	Journal = {Genetics},
	Journal-Full = {Genetics},
	Keywords = {copy-number variation; mutation rates; natural selection},
	Mesh = {Animals; DNA Copy Number Variations; Drosophila melanogaster; Genome, Insect; Genomic Instability; INDEL Mutation; Mutation Rate; Point Mutation; Selection, Genetic; Sequence Analysis, DNA; Sequence Deletion; Tandem Repeat Sequences},
	Month = {Aug},
	Number = {4},
	Pages = {937-54},
	Pmc = {PMC3730921},
	Pmid = {23733788},
	Pst = {ppublish},
	Title = {Rates and genomic consequences of spontaneous mutational events in Drosophila melanogaster},
	Volume = {194},
	Year = {2013},
	Bdsk-Url-1 = {https://dx.doi.org/10.1534/genetics.113.151670}}

@article{BULMER:1989aa,
	Address = {RESEARCH JOURNALS, MONTREAL RD, OTTAWA ON K1A 0R6, CANADA},
	Author = {BULMER, M. G.},
	Date-Added = {2018-02-25 16:20:20 +0000},
	Date-Modified = {2018-02-25 16:20:20 +0000},
	Issn = {0831-2796},
	Journal = {Genome},
	Number = {2},
	Pages = {761--767},
	Publisher = {NATL RESEARCH COUNCIL CANADA},
	Times-Cited = {80},
	Title = {MAINTENANCE OF GENETIC-VARIABILITY BY MUTATION SELECTION BALANCE - A CHILDS GUIDE THROUGH THE JUNGLE},
	Volume = {31},
	Wok-Uid = {WOS:A1989CL22100040},
	Year = {1989},
	Bdsk-Url-1 = {http://ws.isiknowledge.com/cps/openurl/service?url_ver=Z39.88-2004&rft_id=info:ut/WOS:A1989CL22100040}}

@article{Lack:2016aa,
	Abstract = {The Drosophila Genome Nexus is a population genomic resource that provides D. melanogaster genomes from multiple sources. To facilitate comparisons across data sets, genomes are aligned using a common reference alignment pipeline which involves two rounds of mapping. Regions of residual heterozygosity, identity-by-descent, and recent population admixture are annotated to enable data filtering based on the user's needs. Here, we present a significant expansion of the Drosophila Genome Nexus, which brings the current data object to a total of 1,121 wild-derived genomes. New additions include 305 previously unpublished genomes from inbred lines representing six population samples in Egypt, Ethiopia, France, and South Africa, along with another 193 genomes added from recently-published data sets. We also provide an aligned D. simulans genome to facilitate divergence comparisons. This improved resource will broaden the range of population genomic questions that can addressed from multi-population allele frequencies and haplotypes in this model species. The larger set of genomes will also enhance the discovery of functionally relevant natural variation that exists within and between populations.},
	Author = {Lack, Justin B and Lange, Jeremy D and Tang, Alison D and Corbett-Detig, Russell B and Pool, John E},
	Date-Added = {2018-02-06 15:20:36 +0000},
	Date-Modified = {2018-02-06 15:20:36 +0000},
	Doi = {10.1093/molbev/msw195},
	Journal = {Mol Biol Evol},
	Journal-Full = {Molecular biology and evolution},
	Keywords = {Drosophila melanogaster; data resource.; genomic variation; reference alignment},
	Mesh = {Animals; Databases, Nucleic Acid; Drosophila melanogaster; Gene Frequency; Genetic Variation; Genome, Insect; Reference Standards; Selection, Genetic},
	Month = {Dec},
	Number = {12},
	Pages = {3308-3313},
	Pmc = {PMC5100052},
	Pmid = {27687565},
	Pst = {ppublish},
	Title = {A Thousand Fly Genomes: An Expanded Drosophila Genome Nexus},
	Volume = {33},
	Year = {2016},
	Bdsk-Url-1 = {https://dx.doi.org/10.1093/molbev/msw195}}

@article{Cutter:2013aa,
	Abstract = {Population genetics theory supplies powerful predictions about how natural selection interacts with genetic linkage to sculpt the genomic landscape of nucleotide polymorphism. Both the spread of beneficial mutations and the removal of deleterious mutations act to depress polymorphism levels, especially in low-recombination regions. However, empiricists have documented extreme disparities among species. Here we characterize the dominant features that could drive differences in linked selection among species--including roles for selective sweeps being 'hard' or 'soft'--and the concealing effects of demography and confounding genomic variables. We advocate targeted studies of closely related species to unify our understanding of how selection and linkage interact to shape genome evolution.},
	Author = {Cutter, Asher D and Payseur, Bret A},
	Date-Added = {2018-01-02 13:56:58 +0000},
	Date-Modified = {2018-01-02 13:56:58 +0000},
	Doi = {10.1038/nrg3425},
	Journal = {Nat Rev Genet},
	Journal-Full = {Nature reviews. Genetics},
	Mesh = {Animals; Evolution, Molecular; Genome; Humans; Models, Genetic; Mutation; Polymorphism, Genetic; Recombination, Genetic; Selection, Genetic},
	Month = {Apr},
	Number = {4},
	Pages = {262-74},
	Pmc = {PMC4066956},
	Pmid = {23478346},
	Pst = {ppublish},
	Title = {Genomic signatures of selection at linked sites: unifying the disparity among species},
	Volume = {14},
	Year = {2013},
	Bdsk-Url-1 = {https://dx.doi.org/10.1038/nrg3425}}

@article{Gossmann:2014aa,
	Abstract = {Determining the rate of protein evolution and identifying the causes of its variation across the genome are powerful ways to understand forces that are important for genome evolution. By using a multitissue transcriptome data set from great tit (Parus major), we analyzed patterns of molecular evolution between two passerine birds, great tit and zebra finch (Taeniopygia guttata), using the chicken genome (Gallus gallus) as an outgroup. We investigated whether a special feature of avian genomes, the highly variable recombinational landscape, modulates the efficacy of natural selection through the effects of Hill-Robertson interference, which predicts that selection should be more effective in removing deleterious mutations and incorporating beneficial mutations in high-recombination regions than in low-recombination regions. In agreement with these predictions, genes located in low-recombination regions tend to have a high proportion of neutrally evolving sites and relaxed selective constraint on sites subject to purifying selection, whereas genes that show strong support for past episodes of positive selection appear disproportionally in high-recombination regions. There is also evidence that genes located in high-recombination regions tend to have higher gene expression specificity than those located in low-recombination regions. Furthermore, more compact genes (i.e., those with fewer/shorter introns or shorter proteins) evolve faster than less compact ones. In sum, our results demonstrate that transcriptome sequencing is a powerful method to answer fundamental questions about genome evolution in nonmodel organisms.},
	Author = {Gossmann, Toni I and Santure, Anna W and Sheldon, Ben C and Slate, Jon and Zeng, Kai},
	Date-Added = {2018-01-02 13:42:39 +0000},
	Date-Modified = {2018-01-02 13:42:39 +0000},
	Doi = {10.1093/gbe/evu157},
	Journal = {Genome Biol Evol},
	Journal-Full = {Genome biology and evolution},
	Keywords = {Hill--Robertson interference (HRI); RNAseq; natural selection; protein evolution; recombination; tissue specificity in gene expression},
	Mesh = {Animals; Chickens; Evolution, Molecular; Finches; Genome; Passeriformes; Phylogeny; Recombination, Genetic; Selection, Genetic; Transcriptome},
	Month = {Aug},
	Number = {8},
	Pages = {2061-75},
	Pmc = {PMC4231635},
	Pmid = {25062920},
	Pst = {ppublish},
	Title = {Highly variable recombinational landscape modulates efficacy of natural selection in birds},
	Volume = {6},
	Year = {2014},
	Bdsk-Url-1 = {https://dx.doi.org/10.1093/gbe/evu157}}

@article{Backstrom:2010aa,
	Abstract = {Understanding the causes and consequences of variation in the rate of recombination is essential since this parameter is considered to affect levels of genetic variability, the efficacy of selection, and the design of association and linkage mapping studies. However, there is limited knowledge about the factors governing recombination rate variation. We genotyped 1920 single nucleotide polymorphisms in a multigeneration pedigree of more than 1000 zebra finches (Taeniopygia guttata) to develop a genetic linkage map, and then we used these map data together with the recently available draft genome sequence of the zebra finch to estimate recombination rates in 1 Mb intervals across the genome. The average zebra finch recombination rate (1.5 cM/Mb) is higher than in humans, but significantly lower than in chicken. The local rates of recombination in chicken and zebra finch were only weakly correlated, demonstrating evolutionary turnover of the recombination landscape in birds. The distribution of recombination events was heavily biased toward ends of chromosomes, with a stronger telomere effect than so far seen in any organism. In fact, the recombination rate was as low as 0.1 cM/Mb in intervals up to 100 Mb long in the middle of the larger chromosomes. We found a positive correlation between recombination rate and GC content, as well as GC-rich sequence motifs. Levels of linkage disequilibrium (LD) were significantly higher in regions of low recombination, showing that heterogeneity in recombination rates have left a footprint on the genomic landscape of LD in zebra finch populations.},
	Author = {Backstr{\"o}m, Niclas and Forstmeier, Wolfgang and Schielzeth, Holger and Mellenius, Harriet and Nam, Kiwoong and Bolund, Elisabeth and Webster, Matthew T and Ost, Torbj{\"o}rn and Schneider, Melanie and Kempenaers, Bart and Ellegren, Hans},
	Date-Added = {2018-01-02 13:24:16 +0000},
	Date-Modified = {2018-01-02 13:24:16 +0000},
	Doi = {10.1101/gr.101410.109},
	Journal = {Genome Res},
	Journal-Full = {Genome research},
	Mesh = {Animals; Chickens; Chromosome Mapping; Evolution, Molecular; Female; Finches; Genetic Speciation; Genetics, Population; Genome; Genotype; Male; Pedigree; Phylogeny; Polymorphism, Single Nucleotide; Recombination, Genetic; Species Specificity},
	Month = {Apr},
	Number = {4},
	Pages = {485-95},
	Pmc = {PMC2847751},
	Pmid = {20357052},
	Pst = {ppublish},
	Title = {The recombination landscape of the zebra finch Taeniopygia guttata genome},
	Volume = {20},
	Year = {2010},
	Bdsk-Url-1 = {https://dx.doi.org/10.1101/gr.101410.109}}

@article{Corcoran:2017aa,
	Abstract = {Population genetic theory predicts that selection should be more effective when the effective population size (Ne) is larger, and that the efficacy of selection should correlate positively with recombination rate. Here, we analyzed the genomes of ten great tits and ten zebra finches. Nucleotide diversity at 4-fold degenerate sites indicates that zebra finches have a 2.83-fold larger Ne. We obtained clear evidence that purifying selection is more effective in zebra finches. The proportion of substitutions at 0-fold degenerate sites fixed by positive selection (α) is high in both species (great tit 48%; zebra finch 64%) and is significantly higher in zebra finches. When α was estimated on GC-conservative changes (i.e., between A and T and between G and C), the estimates reduced in both species (great tit 22%; zebra finch 53%). A theoretical model presented herein suggests that failing to control for the effects of GC-biased gene conversion (gBGC) is potentially a contributor to the overestimation of α, and that this effect cannot be alleviated by first fitting a demographic model to neutral variants. We present the first estimates in birds for α in the untranslated regions, and found evidence for substantial adaptive changes. Finally, although purifying selection is stronger in high-recombination regions, we obtained mixed evidence for α increasing with recombination rate, especially after accounting for gBGC. These results highlight that it is important to consider the potential confounding effects of gBGC when quantifying selection and that our understanding of what determines the efficacy of selection is incomplete.},
	Author = {Corcoran, P{\'a}draic and Gossmann, Toni I and Barton, Henry J and {Great Tit HapMap Consortium} and Slate, Jon and Zeng, Kai},
	Date-Added = {2017-12-26 10:43:35 +0000},
	Date-Modified = {2017-12-26 10:44:07 +0000},
	Doi = {10.1093/gbe/evx213},
	Journal = {Genome Biol Evol},
	Journal-Full = {Genome biology and evolution},
	Keywords = {GC-biased gene conversion; adaptive evolution; distribution of fitness effects; effective population size; passerine birds; purifying selection},
	Month = {Nov},
	Number = {11},
	Pages = {2987-3007},
	Pmc = {PMC5714183},
	Pmid = {29045655},
	Pst = {ppublish},
	Title = {Determinants of the Efficacy of Natural Selection on Coding and Noncoding Variability in Two Passerine Species},
	Volume = {9},
	Year = {2017},
	Bdsk-Url-1 = {https://dx.doi.org/10.1093/gbe/evx213}}

@article{Singhal:2015aa,
	Abstract = {The DNA-binding protein PRDM9 has a critical role in specifying meiotic recombination hotspots in mice and apes, but it appears to be absent from other vertebrate species, including birds. To study the evolution and determinants of recombination in species lacking the gene that encodes PRDM9, we inferred fine-scale genetic maps from population resequencing data for two bird species: the zebra finch, Taeniopygia guttata, and the long-tailed finch, Poephila acuticauda. We found that both species have recombination hotspots, which are enriched near functional genomic elements. Unlike in mice and apes, most hotspots are shared between the two species, and their conservation seems to extend over tens of millions of years. These observations suggest that in the absence of PRDM9, recombination targets functional features that both enable access to the genome and constrain its evolution.},
	Author = {Singhal, Sonal and Leffler, Ellen M and Sannareddy, Keerthi and Turner, Isaac and Venn, Oliver and Hooper, Daniel M and Strand, Alva I and Li, Qiye and Raney, Brian and Balakrishnan, Christopher N and Griffith, Simon C and McVean, Gil and Przeworski, Molly},
	Date-Added = {2017-12-26 10:42:33 +0000},
	Date-Modified = {2017-12-26 10:42:33 +0000},
	Doi = {10.1126/science.aad0843},
	Journal = {Science},
	Journal-Full = {Science (New York, N.Y.)},
	Mesh = {Animals; Chromosome Mapping; Evolution, Molecular; Finches; Gene Expression Regulation; Genome; Recombination, Genetic; Repressor Proteins; Species Specificity},
	Month = {11},
	Number = {6263},
	Pages = {928-32},
	Pmc = {PMC4864528},
	Pmid = {26586757},
	Pst = {ppublish},
	Title = {Stable recombination hotspots in birds},
	Volume = {350},
	Year = {2015},
	Bdsk-Url-1 = {https://dx.doi.org/10.1126/science.aad0843}}

@article{Roze:2016aa,
	Abstract = {Self-fertilizing species often present lower levels of neutral polymorphism than their outcrossing relatives. Indeed, selfing automatically increases the rate of coalescence per generation, but also enhances the effects of background selection and genetic hitchhiking by reducing the efficiency of recombination. Approximations for the effect of background selection in partially selfing populations have been derived previously, assuming tight linkage between deleterious alleles and neutral loci. However, loosely linked deleterious mutations may have important effects on neutral diversity in highly selfing populations. In this article, I use a general method based on multilocus population genetics theory to express the effect of a deleterious allele on diversity at a linked neutral locus in terms of moments of genetic associations between loci. Expressions for these genetic moments at equilibrium are then computed for arbitrary rates of selfing and recombination. An extrapolation of the results to the case where deleterious alleles segregate at multiple loci is checked using individual-based simulations. At high selfing rates, the tight linkage approximation underestimates the effect of background selection in genomes with moderate to high map length; however, another simple approximation can be obtained for this situation and provides accurate predictions as long as the deleterious mutation rate is not too high.},
	Author = {Roze, Denis},
	Date-Added = {2017-12-11 13:23:56 +0000},
	Date-Modified = {2017-12-11 13:23:56 +0000},
	Doi = {10.1534/genetics.116.187955},
	Journal = {Genetics},
	Journal-Full = {Genetics},
	Keywords = {deleterious mutation; effective population size; genetic drift; multilocus population genetics; self-fertilization},
	Mesh = {Animals; Genetic Loci; Models, Genetic; Mutation; Plants; Selection, Genetic; Self-Fertilization},
	Month = {Jun},
	Number = {2},
	Pages = {937-57},
	Pmc = {PMC4896204},
	Pmid = {27075726},
	Pst = {ppublish},
	Title = {Background Selection in Partially Selfing Populations},
	Volume = {203},
	Year = {2016},
	Bdsk-Url-1 = {https://dx.doi.org/10.1534/genetics.116.187955}}

@article{Agrawal:2016aa,
	Abstract = {Uniparental reproduction in diploids, via asexual reproduction or selfing, reduces the independence with which separate loci are transmitted across generations. This is expected to increase the extent to which a neutral marker is affected by selection elsewhere in the genome. Such effects have previously been quantified in coalescent models involving selfing. Here we examine the effects of background selection and balancing selection in diploids capable of both sexual and asexual reproduction (i.e., partial asexuality). We find that the effect of background selection on reducing coalescent time (and effective population size) can be orders of magnitude greater when rates of sex are low than when sex is common. This is because asexuality enhances the effects of background selection through both a recombination effect and a segregation effect. We show that there are several reasons that the strength of background selection differs between systems with partial asexuality and those with comparable levels of uniparental reproduction via selfing. Expectations for reductions in Ne via background selection have been verified using stochastic simulations. In contrast to background selection, balancing selection increases the coalescence time for a linked neutral site. With partial asexuality, the effect of balancing selection is somewhat dependent upon the mode of selection (e.g., heterozygote advantage vs. negative frequency-dependent selection) in a manner that does not apply to selfing. This is because the frequency of heterozygotes, which are required for recombination onto alternative genetic backgrounds, is more dependent on the pattern of selection with partial asexuality than with selfing.},
	Author = {Agrawal, Aneil F and Hartfield, Matthew},
	Date-Added = {2017-12-11 13:18:38 +0000},
	Date-Modified = {2017-12-11 13:18:38 +0000},
	Doi = {10.1534/genetics.115.181024},
	Journal = {Genetics},
	Journal-Full = {Genetics},
	Keywords = {asexual reproduction; background selection; balancing selection; coalescence; effective population size; self-fertilization},
	Mesh = {Computer Simulation; Diploidy; Genetic Background; Heredity; Models, Biological; Reproduction; Reproduction, Asexual; Selection, Genetic},
	Month = {Jan},
	Number = {1},
	Pages = {313-26},
	Pmc = {PMC4701095},
	Pmid = {26584901},
	Pst = {ppublish},
	Title = {Coalescence with Background and Balancing Selection in Systems with Bi- and Uniparental Reproduction: Contrasting Partial Asexuality and Selfing},
	Volume = {202},
	Year = {2016},
	Bdsk-Url-1 = {https://dx.doi.org/10.1534/genetics.115.181024}}

@article{Mackay:2012aa,
	Abstract = {A major challenge of biology is understanding the relationship between molecular genetic variation and variation in quantitative traits, including fitness. This relationship determines our ability to predict phenotypes from genotypes and to understand how evolutionary forces shape variation within and between species. Previous efforts to dissect the genotype-phenotype map were based on incomplete genotypic information. Here, we describe the Drosophila melanogaster Genetic Reference Panel (DGRP), a community resource for analysis of population genomics and quantitative traits. The DGRP consists of fully sequenced inbred lines derived from a natural population. Population genomic analyses reveal reduced polymorphism in centromeric autosomal regions and the X chromosome, evidence for positive and negative selection, and rapid evolution of the X chromosome. Many variants in novel genes, most at low frequency, are associated with quantitative traits and explain a large fraction of the phenotypic variance. The DGRP facilitates genotype-phenotype mapping using the power of Drosophila genetics.},
	Author = {Mackay, Trudy F C and Richards, Stephen and Stone, Eric A and Barbadilla, Antonio and Ayroles, Julien F and Zhu, Dianhui and Casillas, S{\`o}nia and Han, Yi and Magwire, Michael M and Cridland, Julie M and Richardson, Mark F and Anholt, Robert R H and Barr{\'o}n, Maite and Bess, Crystal and Blankenburg, Kerstin Petra and Carbone, Mary Anna and Castellano, David and Chaboub, Lesley and Duncan, Laura and Harris, Zeke and Javaid, Mehwish and Jayaseelan, Joy Christina and Jhangiani, Shalini N and Jordan, Katherine W and Lara, Fremiet and Lawrence, Faye and Lee, Sandra L and Librado, Pablo and Linheiro, Raquel S and Lyman, Richard F and Mackey, Aaron J and Munidasa, Mala and Muzny, Donna Marie and Nazareth, Lynne and Newsham, Irene and Perales, Lora and Pu, Ling-Ling and Qu, Carson and R{\`a}mia, Miquel and Reid, Jeffrey G and Rollmann, Stephanie M and Rozas, Julio and Saada, Nehad and Turlapati, Lavanya and Worley, Kim C and Wu, Yuan-Qing and Yamamoto, Akihiko and Zhu, Yiming and Bergman, Casey M and Thornton, Kevin R and Mittelman, David and Gibbs, Richard A},
	Date-Added = {2017-11-26 11:38:12 +0000},
	Date-Modified = {2017-11-26 11:38:12 +0000},
	Doi = {10.1038/nature10811},
	Journal = {Nature},
	Journal-Full = {Nature},
	Mesh = {Alleles; Animals; Centromere; Chromosomes, Insect; Drosophila melanogaster; Genome-Wide Association Study; Genomics; Genotype; Phenotype; Polymorphism, Single Nucleotide; Quantitative Trait Loci; Selection, Genetic; Starvation; Telomere; X Chromosome},
	Month = {Feb},
	Number = {7384},
	Pages = {173-8},
	Pmc = {PMC3683990},
	Pmid = {22318601},
	Pst = {epublish},
	Title = {The Drosophila melanogaster Genetic Reference Panel},
	Volume = {482},
	Year = {2012},
	Bdsk-Url-1 = {http://dx.doi.org/10.1038/nature10811}}

@article{Parsch:2003aa,
	Abstract = {Intron sizes show an asymmetrical distribution in a number of organisms, with a large number of "short" introns clustered around a minimal intron length and a much broader distribution of longer introns. In Drosophila melanogaster, the short intron class is centered around 61 bp. The narrow length distribution suggests that natural selection may play a role in maintaining intron size. A comparison of 15 orthologous introns among species of the D. melanogaster subgroup indicates that, in general, short introns are not under greater DNA sequence or length constraints than long introns. There is a bias toward deletions in all introns (deletion/insertion ratio is 1.66), and the vast majority of indels are of short length (<10 bp). Indels occurring on the internal branches of the phylogenetic tree are significantly longer than those occurring on the terminal branches. These results are consistent with a compensatory model of intron length evolution in which slightly deleterious short deletions are frequently fixed within species by genetic drift, and relatively rare larger insertions that restore intron length are fixed by positive selection. A comparison of paralogous introns shared among duplicated genes suggests that length constraints differ between introns within the same gene. The janusA, janusB, and ocnus genes share two short introns derived from a common ancestor. The first of these introns shows significantly fewer indels than the second intron, although the two introns show a comparable number of substitutions. This indicates that intron-specific selective constraints have been maintained following gene duplication, which preceded the divergence of the D. melanogaster species subgroup.},
	Author = {Parsch, John},
	Date-Added = {2017-11-22 05:26:21 +0000},
	Date-Modified = {2017-11-22 05:26:21 +0000},
	Journal = {Genetics},
	Journal-Full = {Genetics},
	Mesh = {Animals; Biological Evolution; Drosophila melanogaster; Introns; Mutation; Phylogeny; Polymorphism, Genetic; Selection, Genetic; Sequence Deletion; Species Specificity},
	Month = {Dec},
	Number = {4},
	Pages = {1843-51},
	Pmc = {PMC1462880},
	Pmid = {14704170},
	Pst = {ppublish},
	Title = {Selective constraints on intron evolution in Drosophila},
	Volume = {165},
	Year = {2003}}

@article{Hartfield:2012aa,
	Abstract = {The evolution of sex is one of the most important and controversial problems in evolutionary biology. Although sex is almost universal in higher animals and plants, its inherent costs have made its maintenance difficult to explain. The most famous of these is the twofold cost of males, which can greatly reduce the fecundity of a sexual population, compared to a population of asexual females. Over the past century, multiple hypotheses, along with experimental evidence to support these, have been put forward to explain widespread costly sex. In this review, we outline some of the most prominent theories, along with the experimental and observational evidence supporting these. Historically, there have been 4 classes of theories: the ability of sex to fix multiple novel advantageous mutants (Fisher-Muller hypothesis); sex as a mechanism to stop the build-up of deleterious mutations in finite populations (Muller's ratchet); recombination creating novel genotypes that can resist infection by parasites (Red Queen hypothesis); and the ability of sex to purge bad genomes if deleterious mutations act synergistically (mutational deterministic hypothesis). Current theoretical and experimental evidence seems to favor the hypothesis that sex breaks down selection interference between new mutants, or it acts as a mechanism to shuffle genotypes in order to repel parasitic invasion. However, there is still a need to collect more data from natural populations and experimental studies, which can be used to test different hypotheses.},
	Author = {Hartfield, Matthew and Keightley, Peter D},
	Date-Added = {2017-11-15 13:40:53 +0000},
	Date-Modified = {2017-11-15 13:40:53 +0000},
	Doi = {10.1111/j.1749-4877.2012.00284.x},
	Journal = {Integr Zool},
	Journal-Full = {Integrative zoology},
	Mesh = {Animals; Biological Evolution; Female; Genetics, Population; Genotype; Host-Parasite Interactions; Male; Models, Biological; Mutation; Recombination, Genetic; Selection, Genetic; Sex},
	Month = {Jun},
	Number = {2},
	Pages = {192-209},
	Pmid = {22691203},
	Pst = {ppublish},
	Title = {Current hypotheses for the evolution of sex and recombination},
	Volume = {7},
	Year = {2012},
	Bdsk-Url-1 = {http://dx.doi.org/10.1111/j.1749-4877.2012.00284.x}}

@article{Zuk:2014aa,
	Abstract = {Genetic studies have revealed thousands of loci predisposing to hundreds of human diseases and traits, revealing important biological pathways and defining novel therapeutic hypotheses. However, the genes discovered to date typically explain less than half of the apparent heritability. Because efforts have largely focused on common genetic variants, one hypothesis is that much of the missing heritability is due to rare genetic variants. Studies of common variants are typically referred to as genomewide association studies, whereas studies of rare variants are often simply called sequencing studies. Because they are actually closely related, we use the terms common variant association study (CVAS) and rare variant association study (RVAS). In this paper, we outline the similarities and differences between RVAS and CVAS and describe a conceptual framework for the design of RVAS. We apply the framework to address key questions about the sample sizes needed to detect association, the relative merits of testing disruptive alleles vs. missense alleles, frequency thresholds for filtering alleles, the value of predictors of the functional impact of missense alleles, the potential utility of isolated populations, the value of gene-set analysis, and the utility of de novo mutations. The optimal design depends critically on the selection coefficient against deleterious alleles and thus varies across genes. The analysis shows that common variant and rare variant studies require similarly large sample collections. In particular, a well-powered RVAS should involve discovery sets with at least 25,000 cases, together with a substantial replication set.},
	Author = {Zuk, Or and Schaffner, Stephen F and Samocha, Kaitlin and Do, Ron and Hechter, Eliana and Kathiresan, Sekar and Daly, Mark J and Neale, Benjamin M and Sunyaev, Shamil R and Lander, Eric S},
	Date-Added = {2017-11-15 13:35:16 +0000},
	Date-Modified = {2017-11-15 13:35:16 +0000},
	Doi = {10.1073/pnas.1322563111},
	Journal = {Proc Natl Acad Sci U S A},
	Journal-Full = {Proceedings of the National Academy of Sciences of the United States of America},
	Keywords = {mapping disease genes; power analysis; statistical genetics},
	Mesh = {Gene Frequency; Genetic Predisposition to Disease; Genetic Variation; Genome-Wide Association Study; Humans; Mutation},
	Month = {Jan},
	Number = {4},
	Pages = {E455-64},
	Pmc = {PMC3910587},
	Pmid = {24443550},
	Pst = {ppublish},
	Title = {Searching for missing heritability: designing rare variant association studies},
	Volume = {111},
	Year = {2014},
	Bdsk-Url-1 = {http://dx.doi.org/10.1073/pnas.1322563111}}

@article{Eyre-Walker:2007aa,
	Abstract = {The distribution of fitness effects (DFE) of new mutations is a fundamental entity in genetics that has implications ranging from the genetic basis of complex disease to the stability of the molecular clock. It has been studied by two different approaches: mutation accumulation and mutagenesis experiments, and the analysis of DNA sequence data. The proportion of mutations that are advantageous, effectively neutral and deleterious varies between species, and the DFE differs between coding and non-coding DNA. Despite these differences between species and genomic regions, some general principles have emerged: advantageous mutations are rare, and those that are strongly selected are exponentially distributed; and the DFE of deleterious mutations is complex and multi-modal.},
	Author = {Eyre-Walker, Adam and Keightley, Peter D},
	Date-Added = {2017-11-15 12:54:39 +0000},
	Date-Modified = {2017-11-15 12:54:39 +0000},
	Doi = {10.1038/nrg2146},
	Journal = {Nat Rev Genet},
	Journal-Full = {Nature reviews. Genetics},
	Mesh = {Amino Acid Substitution; Animals; DNA; Evolution, Molecular; Humans; Models, Genetic; Mutagenesis; Mutation; Polymorphism, Single Nucleotide},
	Month = {Aug},
	Number = {8},
	Pages = {610-8},
	Pmid = {17637733},
	Pst = {ppublish},
	Title = {The distribution of fitness effects of new mutations},
	Volume = {8},
	Year = {2007},
	Bdsk-Url-1 = {http://dx.doi.org/10.1038/nrg2146}}

@article{Parsch:2010aa,
	Abstract = {The detection of selection, both positive and negative, acting on a DNA sequence or class of nucleotide sites requires comparison with a reference sequence that is unaffected by selection. In Drosophila, recent findings of widespread selective constraint, as well as adaptive evolution, in both coding and noncoding regions highlight the difficulties in choosing such a reference sequence. Here, we investigate the utility of short intron sequences as a reference for the detection of selection. For a set of 119 Drosophila melanogaster genes containing 195 short introns (<or=120 bp), we analyzed polymorphism and divergence at 1) 4-fold synonymous sites, 2) all sites of introns <or=120 bp, 3) all sites of introns <or=65 bp, 4) bases 8-30 of introns <or=120 bp, and 5) bases 8-30 of introns <or=65 bp. The last class of sites shows the highest levels of both interspecific divergence and intraspecific polymorphism, suggesting that these sites are under the least selective constraint. Bases 8-30 of introns <or=65 bp also have the lowest ratio of divergence to polymorphism, which may indicate that a small proportion of substitutions in the other classes of sites are the result of adaptive evolution. Although there is little signal of selection on the primary sequence of short introns, patterns of insertion-deletion polymorphism and divergence suggest that both positive and negative selection act to maintain an optimal intron length.},
	Author = {Parsch, John and Novozhilov, Sergey and Saminadin-Peter, Sarah S and Wong, Karen M and Andolfatto, Peter},
	Date-Added = {2017-11-15 10:50:49 +0000},
	Date-Modified = {2017-11-15 10:50:49 +0000},
	Doi = {10.1093/molbev/msq046},
	Journal = {Mol Biol Evol},
	Journal-Full = {Molecular biology and evolution},
	Mesh = {Animals; Databases, Genetic; Drosophila; Evolution, Molecular; Genetic Linkage; Genetics, Population; INDEL Mutation; Introns; Polymorphism, Genetic; Selection, Genetic; Statistics, Nonparametric},
	Month = {Jun},
	Number = {6},
	Pages = {1226-34},
	Pmc = {PMC2877998},
	Pmid = {20150340},
	Pst = {ppublish},
	Title = {On the utility of short intron sequences as a reference for the detection of positive and negative selection in Drosophila},
	Volume = {27},
	Year = {2010},
	Bdsk-Url-1 = {http://dx.doi.org/10.1093/molbev/msq046}}

@article{Andolfatto:2011aa,
	Abstract = {The prevalence of natural selection relative to genetic drift is of central interest in evolutionary biology. Depending on the distribution of fitness effects of new mutations, the importance of these evolutionary forces may differ in species with different effective population sizes. Here, we survey population genetic variation at 105 orthologous X-linked protein coding regions in Drosophila melanogaster and its sister species D. simulans, two closely related species with distinct demographic histories. We observe significantly higher levels of polymorphism and evidence for stronger selection on codon usage bias in D. simulans, consistent with a larger historical effective population size on average for this species. Despite these differences, we estimate that <10% of newly arising nonsynonymous mutations have deleterious fitness effects in the nearly neutral range (i.e., -10 < N(e)s < 0) in both species. The inferred distributions of fitness effects and demographic models translate into surprisingly high estimates of the fraction of "adaptive" protein divergence in both species (∼ 85-90%). Despite evidence for different demographic histories, differences in population size have apparently played little role in the dynamics of protein evolution in these two species, and estimates of the adaptive fraction (α) of protein divergence in both species remain high even if we account for recent 10-fold growth. Furthermore, although several recent studies have noted strong signatures of recurrent adaptive protein evolution at genes involved in immunity, reproduction, sexual conflict, and intragenomic conflict, our finding of high levels of adaptive protein divergence at randomly chosen proteins (with respect to function) suggests that many other factors likely contribute to the adaptive protein divergence signature in Drosophila.},
	Author = {Andolfatto, Peter and Wong, Karen M and Bachtrog, Doris},
	Date-Added = {2017-11-14 15:26:38 +0000},
	Date-Modified = {2017-11-14 15:26:38 +0000},
	Doi = {10.1093/gbe/evq086},
	Journal = {Genome Biol Evol},
	Journal-Full = {Genome biology and evolution},
	Mesh = {Animals; Codon; Drosophila; Drosophila Proteins; Drosophila melanogaster; Female; Genes, X-Linked; Genetic Drift; Genetic Fitness; Male; Mutation; Polymorphism, Genetic; Population; Population Density; Selection, Genetic; X Chromosome},
	Pages = {114-28},
	Pmc = {PMC3038356},
	Pmid = {21173424},
	Pst = {ppublish},
	Title = {Effective population size and the efficacy of selection on the X chromosomes of two closely related Drosophila species},
	Volume = {3},
	Year = {2011},
	Bdsk-Url-1 = {http://dx.doi.org/10.1093/gbe/evq086}}

@article{Eyre-Walker:2006ab,
	Abstract = {The role of positive darwinian selection in evolution at the molecular level has been keenly debated for many years, with little resolution. However, a recent increase in DNA sequence data and the development of new methods of analysis have finally made this question tractable. Here, I review the current state-of-play of the field. Initial estimates in Drosophila suggest that similar to 50\% of all amino acid substitutions, and a substantial fraction of substitutions in non-coding DNA, have been fixed as a consequence of adaptive evolution. Estimates in microorganisms are even higher. By contrast, there is little evidence of widespread adaptive evolution in our own species.},
	Address = {84 THEOBALDS RD, LONDON WC1X 8RR, ENGLAND},
	Author = {Eyre-Walker, Adam},
	Date-Added = {2017-11-14 10:29:25 +0000},
	Date-Modified = {2017-11-14 10:29:25 +0000},
	Doi = {10.1016/j.tree.2006.06.015},
	Issn = {0169-5347},
	Journal = {Trends Ecol. Evol.},
	Keywords = {DROSOPHILA-MELANOGASTER POPULATIONS; AMINO-ACID SUBSTITUTION; DNA POLYMORPHISM DATA; POSITIVE SELECTION; MOLECULAR EVOLUTION; MICROSATELLITE VARIABILITY; DELETERIOUS MUTATIONS; GENETIC HITCHHIKING; NEGATIVE SELECTION; PROTEIN EVOLUTION},
	Month = {October},
	Number = {10},
	Pages = {569--575},
	Publisher = {ELSEVIER SCIENCE LONDON},
	Times-Cited = {177},
	Title = {The genomic rate of adaptive evolution},
	Volume = {21},
	Wok-Uid = {WOS:000241256900007},
	Year = {2006},
	Bdsk-Url-1 = {http://ws.isiknowledge.com/cps/openurl/service?url_ver=Z39.88-2004&rft_id=info:ut/WOS:000241256900007}}

@article{Li:2014aa,
	Abstract = {MOTIVATION: Whole-genome high-coverage sequencing has been widely used for personal and cancer genomics as well as in various research areas. However, in the lack of an unbiased whole-genome truth set, the global error rate of variant calls and the leading causal artifacts still remain unclear even given the great efforts in the evaluation of variant calling methods.
RESULTS: We made 10 single nucleotide polymorphism and INDEL call sets with two read mappers and five variant callers, both on a haploid human genome and a diploid genome at a similar coverage. By investigating false heterozygous calls in the haploid genome, we identified the erroneous realignment in low-complexity regions and the incomplete reference genome with respect to the sample as the two major sources of errors, which press for continued improvements in these two areas. We estimated that the error rate of raw genotype calls is as high as 1 in 10-15 kb, but the error rate of post-filtered calls is reduced to 1 in 100-200 kb without significant compromise on the sensitivity.
AVAILABILITY AND IMPLEMENTATION: BWA-MEM alignment and raw variant calls are available at http://bit.ly/1g8XqRt scripts and miscellaneous data at https://github.com/lh3/varcmp.
CONTACT: hengli@broadinstitute.org
SUPPLEMENTARY INFORMATION: Supplementary data are available at Bioinformatics online.},
	Author = {Li, Heng},
	Date-Added = {2017-11-14 10:18:22 +0000},
	Date-Modified = {2017-11-14 10:18:22 +0000},
	Doi = {10.1093/bioinformatics/btu356},
	Journal = {Bioinformatics},
	Journal-Full = {Bioinformatics (Oxford, England)},
	Mesh = {Artifacts; Cell Line; Databases, Genetic; Genome, Human; Genomics; Genotype; Haploidy; High-Throughput Nucleotide Sequencing; Humans; INDEL Mutation; Polymorphism, Single Nucleotide},
	Month = {Oct},
	Number = {20},
	Pages = {2843-51},
	Pmc = {PMC4271055},
	Pmid = {24974202},
	Pst = {ppublish},
	Title = {Toward better understanding of artifacts in variant calling from high-coverage samples},
	Volume = {30},
	Year = {2014},
	Bdsk-Url-1 = {http://dx.doi.org/10.1093/bioinformatics/btu356}}

@article{Petrov:1999aa,
	Abstract = {To estimate patterns of molecular evolution of unconstrained DNA sequences, we used maximum parsimony to separate phylogenetic trees of a non-long terminal repeat retrotransposable element into either internal branches, representing mainly the constrained evolution of active lineages, or into terminal branches, representing mainly nonfunctional "dead-on-arrival" copies that are unconstrained by selection and evolve as pseudogenes. The pattern of nucleotide substitutions in unconstrained sequences is expected to be congruent with the pattern of point mutation. We examined the retrotransposon Helena in the Drosophila virilis species group (subgenus Drosophila) and the Drosophila melanogaster species subgroup (subgenus Sophophora). The patterns of point mutation are indistinguishable, suggesting considerable stability over evolutionary time (40-60 million years). The relative frequencies of different point mutations are unequal, but the "transition bias" results largely from an approximately 2-fold excess of G.C to A.T substitutions. Spontaneous mutation is biased toward A.T base pairs, with an expected mutational equilibrium of approximately 65% A + T (quite similar to that of long introns). These data also enable the first detailed comparison of patterns of point mutations in Drosophila and mammals. Although the patterns are different, all of the statistical significance comes from a much greater rate of G.C to A.T substitution in mammals, probably because of methylated cytosine "hotspots." When the G.C to A.T substitutions are discounted, the remaining differences are considerably reduced and not statistically significant.},
	Author = {Petrov, D A and Hartl, D L},
	Date-Added = {2017-11-14 10:16:05 +0000},
	Date-Modified = {2017-11-14 10:16:05 +0000},
	Journal = {Proc Natl Acad Sci U S A},
	Journal-Full = {Proceedings of the National Academy of Sciences of the United States of America},
	Mesh = {Animals; Base Pairing; Codon; Drosophila; Drosophila melanogaster; Evolution, Molecular; Genome; Mammals; Phylogeny; Point Mutation; Retroelements},
	Month = {Feb},
	Number = {4},
	Pages = {1475-9},
	Pmc = {PMC15487},
	Pmid = {9990048},
	Pst = {ppublish},
	Title = {Patterns of nucleotide substitution in Drosophila and mammalian genomes},
	Volume = {96},
	Year = {1999}}

@article{Petrov:2002aa,
	Abstract = {Mutation is often said to be random. Although it must be true that mutation is ignorant about the adaptive needs of the organism and thus is random relative to them as a rule, mutation is not truly random in other respects. Nucleotide substitutions, deletions, insertions, inversions, duplications and other types of mutation occur at different rates and are effected by different mechanisms. Moreover the rates of different mutations vary from organism to organism. Differences in mutational biases, along with natural selection, could impact gene and genome evolution in important ways. For instance, several recent studies have suggested that differences in insertion/deletion biases lead to profound differences in the rate of DNA loss in animals and that this difference per se can lead to significant changes in genome size. In particular, Drosophila melanogaster appears to have a very high rate of deletions and the correspondingly high rate of DNA loss and a very compact genome. To assess the validity of these studies we must first assess the validity of the measurements of indel biases themselves. Here I demonstrate the robustness of indel bias measurements in Drosophila, by comparing indel patterns in different types of nonfunctional sequences. The indel pattern and the high rate of DNA loss appears to be shared by all known nonfunctional sequences, both euchromatic and heterochromatic, transposable and non-transposable, repetitive and unique. Unfortunately all available nonfunctional sequences are untranscribed and thus effects of transcription on indel bias cannot be assessed. I also discuss in detail why it is unlikely that natural selection for or against DNA loss significantly affects current estimates of indel biases.},
	Author = {Petrov, Dmitri A},
	Date-Added = {2017-11-10 13:14:57 +0000},
	Date-Modified = {2017-11-10 13:14:57 +0000},
	Journal = {Genetica},
	Journal-Full = {Genetica},
	Mesh = {Animals; Cell Nucleus; DNA, Mitochondrial; Drosophila; Evolution, Molecular; Genome; Mutation; Phylogeny; Pseudogenes; Retroelements; Selection, Genetic},
	Month = {May},
	Number = {1},
	Pages = {81-91},
	Pmid = {12188050},
	Pst = {ppublish},
	Title = {DNA loss and evolution of genome size in Drosophila},
	Volume = {115},
	Year = {2002}}

@article{Charlesworth:2008aa,
	Abstract = {It is possible to estimate the proportion of substitutions that are due to adaptive evolution using the numbers of silent and nonsilent polymorphisms and substitutions in a McDonald and Kreitman-type analysis. Unfortunately, this estimate of adaptive evolution is biased downward by the segregation of slightly deleterious mutations. It has been suggested that 1 way to cope with the effects of these slightly deleterious mutations is to remove low-frequency polymorphisms from the analysis. We investigate the performance of this method theoretically. We show that although removing low-frequency polymorphisms does indeed reduce the bias in the estimate of adaptive evolution, the estimate is always downwardly biased, often to the extent that one would not be able to detect adaptive evolution, even if it existed. The method is reasonably satisfactory, only if the rate of adaptive evolution is high and the distribution of fitness effects for slightly deleterious mutations is very leptokurtic. Our analysis suggests that adaptive evolution could be quite prevalent in humans (>8%) and still not be detectable using current methodologies. Our analysis also suggests that the level of adaptive evolution has probably been underestimated, possibly substantially, in both bacteria and Drosophila.},
	Author = {Charlesworth, Jane and Eyre-Walker, Adam},
	Date-Added = {2017-11-10 11:39:31 +0000},
	Date-Modified = {2017-11-10 11:39:31 +0000},
	Doi = {10.1093/molbev/msn005},
	Journal = {Mol Biol Evol},
	Journal-Full = {Molecular biology and evolution},
	Mesh = {Adaptation, Biological; Animals; Drosophila melanogaster; Escherichia coli; Evolution, Molecular; Genetic Techniques; Models, Genetic; Mutation; Polymorphism, Genetic; Salmonella enterica},
	Month = {Jun},
	Number = {6},
	Pages = {1007-15},
	Pmid = {18195052},
	Pst = {ppublish},
	Title = {The McDonald-Kreitman test and slightly deleterious mutations},
	Volume = {25},
	Year = {2008},
	Bdsk-Url-1 = {http://dx.doi.org/10.1093/molbev/msn005}}

@article{Messer:2013aa,
	Abstract = {Population genomic studies have shown that genetic draft and background selection can profoundly affect the genome-wide patterns of molecular variation. We performed forward simulations under realistic gene-structure and selection scenarios to investigate whether such linkage effects impinge on the ability of the McDonald-Kreitman (MK) test to infer the rate of positive selection (α) from polymorphism and divergence data. We find that in the presence of slightly deleterious mutations, MK estimates of α severely underestimate the true rate of adaptation even if all polymorphisms with population frequencies under 50% are excluded. Furthermore, already under intermediate rates of adaptation, genetic draft substantially distorts the site frequency spectra at neutral and functional sites from the expectations under mutation-selection-drift balance. MK-type approaches that first infer demography from synonymous sites and then use the inferred demography to correct the estimation of α obtain almost the correct α in our simulations. However, these approaches typically infer a severe past population expansion although there was no such expansion in the simulations, casting doubt on the accuracy of methods that infer demography from synonymous polymorphism data. We propose a simple asymptotic extension of the MK test that yields accurate estimates of α in our simulations and should provide a fruitful direction for future studies.},
	Author = {Messer, Philipp W and Petrov, Dmitri A},
	Date-Added = {2017-11-10 11:37:54 +0000},
	Date-Modified = {2017-11-10 11:37:54 +0000},
	Doi = {10.1073/pnas.1220835110},
	Journal = {Proc Natl Acad Sci U S A},
	Journal-Full = {Proceedings of the National Academy of Sciences of the United States of America},
	Mesh = {Animals; Genome, Human; Genome-Wide Association Study; Humans; Models, Genetic; Mutation; Polymorphism, Genetic},
	Month = {May},
	Number = {21},
	Pages = {8615-20},
	Pmc = {PMC3666677},
	Pmid = {23650353},
	Pst = {ppublish},
	Title = {Frequent adaptation and the McDonald-Kreitman test},
	Volume = {110},
	Year = {2013},
	Bdsk-Url-1 = {http://dx.doi.org/10.1073/pnas.1220835110}}

@article{Leushkin:2013ab,
	Abstract = {Insertions and deletions (collectively indels) obviously have a major impact on genome evolution. However, before large-scale data on indel polymorphism became available, it was difficult to estimate the strength of selection acting on indel mutations. Here, we analyze indel polymorphism and divergence in different compartments of the Drosophila melanogaster genome: exons, introns of different lengths, and intergenic regions. Data on low-frequency polymorphisms indicate that 0.036-0.039 short (1-30 nt) insertion mutations and 0.085-0.092 short deletion mutations, with mean lengths 3.23 and 4.78, respectively, occur per single-nucleotide substitution. The excess of short deletion over short insertion mutations implies that indel mutations of these lengths should lead to a loss of approximately 0.30 nt per single-nucleotide replacement. However, polymorphism and divergence data show that this deletion bias is almost completely compensated by selection: Negative selection is stronger against deletions, whereas insertions are more likely to be favored by positive selection. Among the inframe low-frequency polymorphic mutations in exons, long introns, and intergenic regions, selection prevents a larger fraction of deletions (80-87%, depending on the type of the compartment) than of insertions (70-82%) or single-nucleotide substitutions (49-73%), from reaching high frequencies. The corresponding fractions were the lowest in short introns: 66%, 47%, and 15%, respectively, consistent with the weakest selective constraint in them. The McDonald-Kreitman test shows that 32-46% of the deletions and 60-73% of the insertions that were fixed in the recent evolution of D. melanogaster are adaptive, whereas this fraction is only 0-29% for single-nucleotide substitutions.},
	Author = {Leushkin, Evgeny V and Bazykin, Georgii A and Kondrashov, Alexey S},
	Date-Added = {2017-11-10 11:30:48 +0000},
	Date-Modified = {2017-11-10 11:30:48 +0000},
	Doi = {10.1093/gbe/evt021},
	Journal = {Genome Biol Evol},
	Journal-Full = {Genome biology and evolution},
	Mesh = {Animals; Drosophila melanogaster; Evolution, Molecular; Exons; Genome, Insect; INDEL Mutation; Introns; Models, Genetic; Mutation Rate; Polymorphism, Genetic; Selection, Genetic},
	Number = {3},
	Pages = {514-24},
	Pmc = {PMC3622295},
	Pmid = {23395983},
	Pst = {ppublish},
	Title = {Strong mutational bias toward deletions in the Drosophila melanogaster genome is compensated by selection},
	Volume = {5},
	Year = {2013},
	Bdsk-Url-1 = {http://dx.doi.org/10.1093/gbe/evt021}}

@article{Leushkin:2013aa,
	Abstract = {Recombination between homologous loci is accompanied by formation of heteroduplexes. Repairing mismatches in heteroduplexes often leads to single nucleotide substitutions in a process known as gene conversion. Gene conversion was shown to be GC-biased in different organisms; that is, a W(A or T)→S(G or C) substitution is more likely in this process than a S→W substitution. Here, we show that the insertion/deletion ratio for short noncoding indels that reach fixation between species is positively correlated with the recombination rate in Drosophila melanogaster, Homo sapiens, and Saccharomyces cerevisiae. This correlation is both due to an increase of the fixation rate of insertions and decrease of the fixation rate of deletions in regions of high recombination. Whole-genome data on indel polymorphism and divergence in D. melanogaster rule out mutation biases and selection as the cause of this trend, pointing to insertion-biased gene conversion as the most likely explanation. The bias toward insertions is the strongest for single-nucleotide indels, and decreases with indel length. In regions of high recombination rate this bias leads to an up to ∼5-fold excess of fixed short insertions over deletions, and substantially affects the evolution of DNA segments.},
	Author = {Leushkin, Evgeny V and Bazykin, Georgii A},
	Date-Added = {2017-11-07 15:30:42 +0000},
	Date-Modified = {2017-11-07 15:30:42 +0000},
	Doi = {10.1111/evo.12129},
	Journal = {Evolution},
	Journal-Full = {Evolution; international journal of organic evolution},
	Keywords = {Gene conversion; indel polymorphisms; insertions and deletions; recombination},
	Mesh = {Animals; Drosophila melanogaster; Gene Conversion; Humans; INDEL Mutation; Mutagenesis, Insertional; Mutation Rate; Point Mutation; Polymorphism, Genetic; Saccharomyces cerevisiae; Species Specificity},
	Month = {Sep},
	Number = {9},
	Pages = {2604-13},
	Pmid = {24033170},
	Pst = {ppublish},
	Title = {Short indels are subject to insertion-biased gene conversion},
	Volume = {67},
	Year = {2013},
	Bdsk-Url-1 = {http://dx.doi.org/10.1111/evo.12129}}

@article{Kvikstad:2014aa,
	Abstract = {Elucidating the mechanisms of mutation accumulation and fixation is critical to understand the nature of genetic variation and its contribution to genome evolution. Of particular interest is the effect of insertions and deletions (indels) on the evolution of genome landscapes. Recent population-scaled sequencing efforts provide unprecedented data for analyzing the relative impact of selection versus nonadaptive forces operating on indels. Here, we combined McDonald-Kreitman tests with the analysis of derived allele frequency spectra to investigate the dynamics of allele fixation of short (1-50 bp) indels in the human genome. Our analyses revealed apparently higher fixation probabilities for insertions than deletions. However, this fixation bias is not consistent with either selection or biased gene conversion and varies with local mutation rate, being particularly pronounced at indel hotspots. Furthermore, we identified an unprecedented number of loci with evidence for multiple indel events in the primate phylogeny. Even in nonrepetitive sequence contexts (a priori not prone to indel mutations), such loci are 60-fold more frequent than expected according to a model of uniform indel mutation rate. This provides evidence of as yet unidentified cryptic indel hotspots. We propose that indel homoplasy, at known and cryptic hotspots, produces systematic errors in determination of ancestral alleles via parsimony and advise caution interpreting classic selection tests given the strong heterogeneity in indel rates across the genome. These results will have great impact on studies seeking to infer evolutionary forces operating on indels observed in closely related species, because such mutations are traditionally presumed homoplasy-free.},
	Author = {Kvikstad, Erika M and Duret, Laurent},
	Date-Added = {2017-11-07 15:28:00 +0000},
	Date-Modified = {2017-11-07 15:28:00 +0000},
	Doi = {10.1093/molbev/mst185},
	Journal = {Mol Biol Evol},
	Journal-Full = {Molecular biology and evolution},
	Keywords = {homoplasy; indels; natural selection; sequence evolution},
	Mesh = {Evolution, Molecular; Gene Conversion; Genetic Loci; Genome, Human; Humans; INDEL Mutation; Models, Genetic; Mutation Rate; Phylogeny; Polymorphism, Single Nucleotide; Selection, Genetic},
	Month = {Jan},
	Number = {1},
	Pages = {23-36},
	Pmc = {PMC3879449},
	Pmid = {24113537},
	Pst = {ppublish},
	Title = {Strong heterogeneity in mutation rate causes misleading hallmarks of natural selection on indel mutations in the human genome},
	Volume = {31},
	Year = {2014},
	Bdsk-Url-1 = {http://dx.doi.org/10.1093/molbev/mst185}}

@article{Tataru:2017aa,
	Abstract = {The distribution of fitness effects (DFE) encompasses the fraction of deleterious, neutral, and beneficial mutations. It conditions the evolutionary trajectory of populations, as well as the rate of adaptive molecular evolution (α). Inferring DFE and α from patterns of polymorphism, as given through the site frequency spectrum (SFS) and divergence data, has been a longstanding goal of evolutionary genetics. A widespread assumption shared by previous inference methods is that beneficial mutations only contribute negligibly to the polymorphism data. Hence, a DFE comprising only deleterious mutations tends to be estimated from SFS data, and α is then predicted by contrasting the SFS with divergence data from an outgroup. We develop a hierarchical probabilistic framework that extends previous methods to infer DFE and α from polymorphism data alone. We use extensive simulations to examine the performance of our method. While an outgroup is still needed to obtain an unfolded SFS, we show that both a DFE, comprising both deleterious and beneficial mutations, and α can be inferred without using divergence data. We also show that not accounting for the contribution of beneficial mutations to polymorphism data leads to substantially biased estimates of the DFE and α We compare our framework with one of the most widely used inference methods available and apply it on a recently published chimpanzee exome data set.},
	Author = {Tataru, Paula and Mollion, Ma{\'e}va and Gl{\'e}min, Sylvain and Bataillon, Thomas},
	Date-Added = {2017-11-07 15:18:48 +0000},
	Date-Modified = {2017-11-07 15:18:48 +0000},
	Doi = {10.1534/genetics.117.300323},
	Journal = {Genetics},
	Journal-Full = {Genetics},
	Keywords = {Poisson random field; beneficial mutations; distribution of fitness effects; polymorphism and divergence data; rate of adaptive molecular evolution},
	Month = {Nov},
	Number = {3},
	Pages = {1103-1119},
	Pmid = {28951530},
	Pst = {ppublish},
	Title = {Inference of Distribution of Fitness Effects and Proportion of Adaptive Substitutions from Polymorphism Data},
	Volume = {207},
	Year = {2017},
	Bdsk-Url-1 = {http://dx.doi.org/10.1534/genetics.117.300323}}

@article{Earl:2014aa,
	Abstract = {Multiple sequence alignments (MSAs) are a prerequisite for a wide variety of evolutionary analyses. Published assessments and benchmark data sets for protein and, to a lesser extent, global nucleotide MSAs are available, but less effort has been made to establish benchmarks in the more general problem of whole-genome alignment (WGA). Using the same model as the successful Assemblathon competitions, we organized a competitive evaluation in which teams submitted their alignments and then assessments were performed collectively after all the submissions were received. Three data sets were used: Two were simulated and based on primate and mammalian phylogenies, and one was comprised of 20 real fly genomes. In total, 35 submissions were assessed, submitted by 10 teams using 12 different alignment pipelines. We found agreement between independent simulation-based and statistical assessments, indicating that there are substantial accuracy differences between contemporary alignment tools. We saw considerable differences in the alignment quality of differently annotated regions and found that few tools aligned the duplications analyzed. We found that many tools worked well at shorter evolutionary distances, but fewer performed competitively at longer distances. We provide all data sets, submissions, and assessment programs for further study and provide, as a resource for future benchmarking, a convenient repository of code and data for reproducing the simulation assessments.},
	Author = {Earl, Dent and Nguyen, Ngan and Hickey, Glenn and Harris, Robert S and Fitzgerald, Stephen and Beal, Kathryn and Seledtsov, Igor and Molodtsov, Vladimir and Raney, Brian J and Clawson, Hiram and Kim, Jaebum and Kemena, Carsten and Chang, Jia-Ming and Erb, Ionas and Poliakov, Alexander and Hou, Minmei and Herrero, Javier and Kent, William James and Solovyev, Victor and Darling, Aaron E and Ma, Jian and Notredame, Cedric and Brudno, Michael and Dubchak, Inna and Haussler, David and Paten, Benedict},
	Date-Added = {2017-11-07 14:44:09 +0000},
	Date-Modified = {2017-11-07 14:44:09 +0000},
	Doi = {10.1101/gr.174920.114},
	Journal = {Genome Res},
	Journal-Full = {Genome research},
	Mesh = {Animals; Computational Biology; Computer Simulation; Datasets as Topic; Genome; Genome-Wide Association Study; Genomics; Humans; Mammals; Phylogeny; Reproducibility of Results; Sequence Alignment; Software},
	Month = {Dec},
	Number = {12},
	Pages = {2077-89},
	Pmc = {PMC4248324},
	Pmid = {25273068},
	Pst = {ppublish},
	Title = {Alignathon: a competitive assessment of whole-genome alignment methods},
	Volume = {24},
	Year = {2014},
	Bdsk-Url-1 = {http://dx.doi.org/10.1101/gr.174920.114}}

@article{Ananda:2013aa,
	Abstract = {A tandem repeat's (TR) propensity to mutate increases with repeat number, and can become very pronounced beyond a critical boundary, transforming it into a microsatellite (MS). However, a clear understanding of the mutational behavior of different TR classes and motifs and related mechanisms is lacking, as is a consensus on the existence of a boundary separating short TRs (STRs) from MSs. This hinders our understanding of MSs' mutational properties and their effective use as genetic markers. Using indel calls for 179 individuals from 1000 Genomes Pilot-1 Project, we determined polymorphism incidence for four major TR classes, and formalized its varying relationship with repeat number using segmented regression. We observed a biphasic regime with a transition from a faster to a slower exponential growth at 9, 5, 4, and 4 repeats for mono-, di-, tri-, and tetranucleotide TRs, respectively. We used an in vitro mutagenesis assay to evaluate the contribution of strand slippage errors to mutability. STRs and MSs differ in their absolute polymorphism levels, but more importantly in their rates of mutability growth. Although strand slippage is a major factor driving mononucleotide polymorphism incidence, dinucleotide polymorphism incidence is greater than that expected due to strand slippage alone, indicating that additional cellular factors might be driving dinucleotide mutability in the human genome. Leveraging on hundreds of human genomes, we present the first comprehensive, genome-wide analysis of TR mutational behavior, encompassing several motif sizes and compositions.},
	Author = {Ananda, Guruprasad and Walsh, Erin and Jacob, Kimberly D and Krasilnikova, Maria and Eckert, Kristin A and Chiaromonte, Francesca and Makova, Kateryna D},
	Date-Added = {2017-11-07 14:42:55 +0000},
	Date-Modified = {2017-11-07 14:42:55 +0000},
	Doi = {10.1093/gbe/evs116},
	Journal = {Genome Biol Evol},
	Journal-Full = {Genome biology and evolution},
	Mesh = {Evolution, Molecular; Genome, Human; Humans; Microsatellite Repeats; Models, Genetic; Mutation; Polymorphism, Genetic},
	Number = {3},
	Pages = {606-20},
	Pmc = {PMC3622297},
	Pmid = {23241442},
	Pst = {ppublish},
	Title = {Distinct mutational behaviors differentiate short tandem repeats from microsatellites in the human genome},
	Volume = {5},
	Year = {2013},
	Bdsk-Url-1 = {http://dx.doi.org/10.1093/gbe/evs116}}

@article{Hernandez:2007aa,
	Abstract = {Population genetic analyses often use polymorphism data from one species, and orthologous genomic sequences from closely related outgroup species. These outgroup sequences are frequently used to identify ancestral alleles at segregating sites and to compare the patterns of polymorphism and divergence. Inherent in such studies is the assumption of parsimony, which posits that the ancestral state of each single nucleotide polymorphism (SNP) is the allele that matches the orthologous site in the outgroup sequence, and that all nucleotide substitutions between species have been observed. This study tests the effect of violating the parsimony assumption when mutation rates vary across sites and over time. Using a context-dependent mutation model that accounts for elevated mutation rates at CpG dinucleotides, increased propensity for transitional versus transversional mutations, as well as other directional and contextual mutation biases estimated along the human lineage, we show (using both simulations and a theoretical model) that enough unobserved substitutions could have occurred since the divergence of human and chimpanzee to cause many statistical tests to spuriously reject neutrality. Moreover, using both the chimpanzee and rhesus macaque genomes to parsimoniously identify ancestral states causes a large fraction of the data to be removed while not completely alleviating problem. By constructing a novel model of the context-dependent mutation process, we can correct polymorphism data for the effect of ancestral misidentification using a single outgroup.},
	Author = {Hernandez, Ryan D and Williamson, Scott H and Bustamante, Carlos D},
	Date-Added = {2017-11-07 14:28:06 +0000},
	Date-Modified = {2017-11-07 14:28:06 +0000},
	Doi = {10.1093/molbev/msm108},
	Journal = {Mol Biol Evol},
	Journal-Full = {Molecular biology and evolution},
	Mesh = {Animals; Evolution, Molecular; Genetic Variation; Genetics, Population; Humans; Macaca mulatta; Mutation; Pan troglodytes; Polymorphism, Single Nucleotide; Selection, Genetic},
	Month = {Aug},
	Number = {8},
	Pages = {1792-800},
	Pmid = {17545186},
	Pst = {ppublish},
	Title = {Context dependence, ancestral misidentification, and spurious signatures of natural selection},
	Volume = {24},
	Year = {2007},
	Bdsk-Url-1 = {http://dx.doi.org/10.1093/molbev/msm108}}

@article{Yang:2015aa,
	Abstract = {Mutation rates vary within genomes, but the causes of this remain unclear. As many prior inferences rely on methods that assume an absence of selection, potentially leading to artefactual results, we call mutation events directly using a parent-offspring sequencing strategy focusing on Arabidopsis and using rice and honey bee for replication. Here we show that mutation rates are higher in heterozygotes and in proximity to crossover events. A correlation between recombination rate and intraspecific diversity is in part owing to a higher mutation rate in domains of high recombination/diversity. Implicating diversity per se as a cause, we find an ∼3.5-fold higher mutation rate in heterozygotes than in homozygotes, with mutations occurring in closer proximity to heterozygous sites than expected by chance. In a genome that is a patchwork of heterozygous and homozygous domains, mutations occur disproportionately more often in the heterozygous domains. If segregating mutations predispose to a higher local mutation rate, clusters of genes dominantly under purifying selection (more commonly homozygous) and under balancing selection (more commonly heterozygous), might have low and high mutation rates, respectively. Our results are consistent with this, there being a ten times higher mutation rate in pathogen resistance genes, expected to be under positive or balancing selection. Consequently, we do not necessarily need to evoke extremely weak selection on the mutation rate to explain why mutational hot and cold spots might correspond to regions under positive/balancing and purifying selection, respectively.},
	Author = {Yang, Sihai and Wang, Long and Huang, Ju and Zhang, Xiaohui and Yuan, Yang and Chen, Jian-Qun and Hurst, Laurence D and Tian, Dacheng},
	Date-Added = {2017-11-07 13:20:25 +0000},
	Date-Modified = {2017-11-07 13:20:25 +0000},
	Doi = {10.1038/nature14649},
	Journal = {Nature},
	Journal-Full = {Nature},
	Mesh = {Animals; Arabidopsis; Artifacts; Bees; Crossing Over, Genetic; Female; Genome; Genomics; Heterozygote; Homozygote; Male; Meiosis; Multigene Family; Mutagenesis; Mutation Rate; Oryza; Pedigree; Polymorphism, Single Nucleotide; Selection, Genetic; Sequence Analysis, DNA},
	Month = {Jul},
	Number = {7561},
	Pages = {463-7},
	Pmid = {26176923},
	Pst = {ppublish},
	Title = {Parent-progeny sequencing indicates higher mutation rates in heterozygotes},
	Volume = {523},
	Year = {2015},
	Bdsk-Url-1 = {http://dx.doi.org/10.1038/nature14649}}

@article{Besenbacher:2015aa,
	Abstract = {Building a population-specific catalogue of single nucleotide variants (SNVs), indels and structural variants (SVs) with frequencies, termed a national pan-genome, is critical for further advancing clinical and public health genetics in large cohorts. Here we report a Danish pan-genome obtained from sequencing 10 trios to high depth (50 × ). We report 536k novel SNVs and 283k novel short indels from mapping approaches and develop a population-wide de novo assembly approach to identify 132k novel indels larger than 10 nucleotides with low false discovery rates. We identify a higher proportion of indels and SVs than previous efforts showing the merits of high coverage and de novo assembly approaches. In addition, we use trio information to identify de novo mutations and use a probabilistic method to provide direct estimates of 1.27e-8 and 1.5e-9 per nucleotide per generation for SNVs and indels, respectively.},
	Author = {Besenbacher, S{\o}ren and Liu, Siyang and Izarzugaza, Jos{\'e} M G and Grove, Jakob and Belling, Kirstine and Bork-Jensen, Jette and Huang, Shujia and Als, Thomas D and Li, Shengting and Yadav, Rachita and Rubio-Garc{\'\i}a, Arcadio and Lescai, Francesco and Demontis, Ditte and Rao, Junhua and Ye, Weijian and Mailund, Thomas and Friborg, Rune M and Pedersen, Christian N S and Xu, Ruiqi and Sun, Jihua and Liu, Hao and Wang, Ou and Cheng, Xiaofang and Flores, David and Rydza, Emil and Rapacki, Kristoffer and Damm S{\o}rensen, John and Chmura, Piotr and Westergaard, David and Dworzynski, Piotr and S{\o}rensen, Thorkild I A and Lund, Ole and Hansen, Torben and Xu, Xun and Li, Ning and Bolund, Lars and Pedersen, Oluf and Eiberg, Hans and Krogh, Anders and B{\o}rglum, Anders D and Brunak, S{\o}ren and Kristiansen, Karsten and Schierup, Mikkel H and Wang, Jun and Gupta, Ramneek and Villesen, Palle and Rasmussen, Simon},
	Date-Added = {2017-11-07 13:01:56 +0000},
	Date-Modified = {2017-11-07 13:01:56 +0000},
	Doi = {10.1038/ncomms6969},
	Journal = {Nat Commun},
	Journal-Full = {Nature communications},
	Mesh = {Algorithms; Genome, Human; Humans; Mutation Rate; Polymorphism, Single Nucleotide; Sequence Analysis, DNA},
	Month = {Jan},
	Pages = {5969},
	Pmc = {PMC4309431},
	Pmid = {25597990},
	Pst = {epublish},
	Title = {Novel variation and de novo mutation rates in population-wide de novo assembled Danish trios},
	Volume = {6},
	Year = {2015},
	Bdsk-Url-1 = {http://dx.doi.org/10.1038/ncomms6969}}

@article{Keightley:2009aa,
	Abstract = {We inferred the rate and properties of new spontaneous mutations in Drosophila melanogaster by carrying out whole-genome shotgun sequencing-by-synthesis of three mutation accumulation (MA) lines that had been maintained by close inbreeding for an average of 262 generations. We tested for the presence of new mutations by generating alignments of each MA line to the D. melanogaster reference genome sequence and then compared these alignments base by base. We determined empirically that at least five reads at a site within each line are required for accurate single nucleotide mutation calling. We mapped a total of 174 single-nucleotide mutations, giving a single nucleotide mutation rate of 3.5 x 10(-9) per site per generation. There were no false positives in a random sample of 40 of these mutations checked by Sanger sequencing. Variation in the numbers of mutations among the MA lines was small and nonsignificant. Numbers of transition and transversion mutations were 86 and 88, respectively, implying that transition mutation rate is close to 2x the transversion rate. We observed 1.5x as many G or C --> A or T as A or T --> G or C mutations, implying that the G or C --> A or T mutation rate is close to 2x the A or T --> G or C mutation rate. The base composition of the genome is therefore not at an equilibrium determined solely by mutation. The predicted G + C content at mutational equilibrium (33%) is similar to that observed in transposable element remnants. Nearest-neighbor mutational context dependencies are nonsignificant, suggesting that this is a weak phenomenon in Drosophila. We also saw nonsignificant differences in the mutation rate between transcribed and untranscribed regions, implying that any transcription-coupled repair process is weak. Of seven short indel mutations confirmed, six were deletions, consistent with the deletion bias that is thought to exist in Drosophila.},
	Author = {Keightley, Peter D and Trivedi, Urmi and Thomson, Marian and Oliver, Fiona and Kumar, Sujai and Blaxter, Mark L},
	Date-Added = {2017-11-07 12:43:28 +0000},
	Date-Modified = {2017-11-07 12:43:28 +0000},
	Doi = {10.1101/gr.091231.109},
	Journal = {Genome Res},
	Journal-Full = {Genome research},
	Mesh = {Animals; DNA, Mitochondrial; Drosophila melanogaster; Genome, Insect; Mutation},
	Month = {Jul},
	Number = {7},
	Pages = {1195-201},
	Pmc = {PMC2704435},
	Pmid = {19439516},
	Pst = {ppublish},
	Title = {Analysis of the genome sequences of three Drosophila melanogaster spontaneous mutation accumulation lines},
	Volume = {19},
	Year = {2009},
	Bdsk-Url-1 = {http://dx.doi.org/10.1101/gr.091231.109}}

@article{Montgomery:2013aa,
	Abstract = {Short insertions and deletions (indels) are the second most abundant form of human genetic variation, but our understanding of their origins and functional effects lags behind that of other types of variants. Using population-scale sequencing, we have identified a high-quality set of 1.6 million indels from 179 individuals representing three diverse human populations. We show that rates of indel mutagenesis are highly heterogeneous, with 43%-48% of indels occurring in 4.03% of the genome, whereas in the remaining 96% their prevalence is 16 times lower than SNPs. Polymerase slippage can explain upwards of three-fourths of all indels, with the remainder being mostly simple deletions in complex sequence. However, insertions do occur and are significantly associated with pseudo-palindromic sequence features compatible with the fork stalling and template switching (FoSTeS) mechanism more commonly associated with large structural variations. We introduce a quantitative model of polymerase slippage, which enables us to identify indel-hypermutagenic protein-coding genes, some of which are associated with recurrent mutations leading to disease. Accounting for mutational rate heterogeneity due to sequence context, we find that indels across functional sequence are generally subject to stronger purifying selection than SNPs. We find that indel length modulates selection strength, and that indels affecting multiple functionally constrained nucleotides undergo stronger purifying selection. We further find that indels are enriched in associations with gene expression and find evidence for a contribution of nonsense-mediated decay. Finally, we show that indels can be integrated in existing genome-wide association studies (GWAS); although we do not find direct evidence that potentially causal protein-coding indels are enriched with associations to known disease-associated SNPs, our findings suggest that the causal variant underlying some of these associations may be indels.},
	Author = {Montgomery, Stephen B and Goode, David L and Kvikstad, Erika and Albers, Cornelis A and Zhang, Zhengdong D and Mu, Xinmeng Jasmine and Ananda, Guruprasad and Howie, Bryan and Karczewski, Konrad J and Smith, Kevin S and Anaya, Vanessa and Richardson, Rhea and Davis, Joe and {1000 Genomes Project Consortium} and MacArthur, Daniel G and Sidow, Arend and Duret, Laurent and Gerstein, Mark and Makova, Kateryna D and Marchini, Jonathan and McVean, Gil and Lunter, Gerton},
	Date-Added = {2017-11-07 12:25:07 +0000},
	Date-Modified = {2017-11-07 12:25:07 +0000},
	Doi = {10.1101/gr.148718.112},
	Journal = {Genome Res},
	Journal-Full = {Genome research},
	Mesh = {Evolution, Molecular; Genetics, Population; Genome, Human; Genome-Wide Association Study; High-Throughput Nucleotide Sequencing; Humans; INDEL Mutation; Mutagenesis, Insertional; Mutation Rate; Polymorphism, Single Nucleotide},
	Month = {May},
	Number = {5},
	Pages = {749-61},
	Pmc = {PMC3638132},
	Pmid = {23478400},
	Pst = {ppublish},
	Title = {The origin, evolution, and functional impact of short insertion-deletion variants identified in 179 human genomes},
	Volume = {23},
	Year = {2013},
	Bdsk-Url-1 = {http://dx.doi.org/10.1101/gr.148718.112}}

@article{Andolfatto:2005aa,
	Abstract = {A large fraction of eukaryotic genomes consists of DNA that is not translated into protein sequence, and little is known about its functional significance. Here I show that several classes of non-coding DNA in Drosophila are evolving considerably slower than synonymous sites, and yet show an excess of between-species divergence relative to polymorphism when compared with synonymous sites. The former is a hallmark of selective constraint, but the latter is a signature of adaptive evolution, resembling general patterns of protein evolution in Drosophila. I estimate that about 40-70% of nucleotides in intergenic regions, untranslated portions of mature mRNAs (UTRs) and most intronic DNA are evolutionarily constrained relative to synonymous sites. However, I also use an extension to the McDonald-Kreitman test to show that a substantial fraction of the nucleotide divergence in these regions was driven to fixation by positive selection (about 20% for most intronic and intergenic DNA, and 60% for UTRs). On the basis of these observations, I suggest that a large fraction of the non-translated genome is functionally important and subject to both purifying selection and adaptive evolution. These results imply that, although positive selection is clearly an important facet of protein evolution, adaptive changes to non-coding DNA might have been considerably more common in the evolution of D. melanogaster.},
	Author = {Andolfatto, Peter},
	Date-Added = {2017-09-29 15:35:24 +0000},
	Date-Modified = {2017-09-29 15:35:24 +0000},
	Doi = {10.1038/nature04107},
	Journal = {Nature},
	Journal-Full = {Nature},
	Mesh = {Adaptation, Physiological; Animals; DNA, Intergenic; Drosophila; Drosophila melanogaster; Evolution, Molecular; Genomics; Introns; Models, Genetic; Mutagenesis; Nucleotides; Polymorphism, Genetic; Selection, Genetic; Untranslated Regions; Zimbabwe},
	Month = {Oct},
	Number = {7062},
	Pages = {1149-52},
	Pmid = {16237443},
	Pst = {ppublish},
	Title = {Adaptive evolution of non-coding DNA in Drosophila},
	Volume = {437},
	Year = {2005},
	Bdsk-Url-1 = {http://dx.doi.org/10.1038/nature04107}}

@article{Haag-Liautard:2007aa,
	Abstract = {Spontaneous mutations are the source of genetic variation required for evolutionary change, and are therefore important for many aspects of evolutionary biology. For example, the divergence between taxa at neutrally evolving sites in the genome is proportional to the per nucleotide mutation rate, u (ref. 1), and this can be used to date speciation events by assuming a molecular clock. The overall rate of occurrence of deleterious mutations in the genome each generation (U) appears in theories of nucleotide divergence and polymorphism, the evolution of sex and recombination, and the evolutionary consequences of inbreeding. However, estimates of U based on changes in allozymes or DNA sequences and fitness traits are discordant. Here we directly estimate u in Drosophila melanogaster by scanning 20 million bases of DNA from three sets of mutation accumulation lines by using denaturing high-performance liquid chromatography. From 37 mutation events that we detected, we obtained a mean estimate for u of 8.4 x 10(-9) per generation. Moreover, we detected significant heterogeneity in u among the three mutation-accumulation-line genotypes. By multiplying u by an estimate of the fraction of mutations that are deleterious in natural populations of Drosophila, we estimate that U is 1.2 per diploid genome. This high rate suggests that selection against deleterious mutations may have a key role in explaining patterns of genetic variation in the genome, and help to maintain recombination and sexual reproduction.},
	Author = {Haag-Liautard, Cathy and Dorris, Mark and Maside, Xulio and Macaskill, Steven and Halligan, Daniel L and Houle, David and Charlesworth, Brian and Keightley, Peter D},
	Date-Added = {2017-09-29 15:22:23 +0000},
	Date-Modified = {2017-09-29 15:22:23 +0000},
	Doi = {10.1038/nature05388},
	Journal = {Nature},
	Journal-Full = {Nature},
	Mesh = {Animals; Base Sequence; DNA Mutational Analysis; Drosophila melanogaster; Evolution, Molecular; Genome, Insect; Genomics; Genotype; Models, Genetic; Mutagenesis; Mutation; Nucleotides; Polymorphism, Genetic},
	Month = {Jan},
	Number = {7123},
	Pages = {82-5},
	Pmid = {17203060},
	Pst = {ppublish},
	Title = {Direct estimation of per nucleotide and genomic deleterious mutation rates in Drosophila},
	Volume = {445},
	Year = {2007},
	Bdsk-Url-1 = {http://dx.doi.org/10.1038/nature05388}}

@article{Ptak:2002aa,
	Abstract = {Studies of "dead-on-arrival" transposable elements in Drosophila melanogaster found that deletions outnumber insertions approximately 8:1 with a median size for deletions of approximately 10 bp. These results are consistent with the deletion and insertion profiles found in most other Drosophila pseudogenes. In contrast, a recent study of D. melanogaster introns found a deletion/insertion ratio of 1.35:1, with 84% of deletions being shorter than 10 bp. This discrepancy could be explained if deletions, especially long deletions, are more frequently strongly deleterious than insertions and are eliminated disproportionately from intron sequences. To test this possibility, we use analysis and simulations to examine how deletions and insertions of different lengths affect different components of splicing and determine the distribution of deletions and insertions that preserve the original exons. We find that, consistent with our predictions, longer deletions affect splicing at a much higher rate compared to insertions and short deletions. We also explore other potential constraints in introns and show that most of these also disproportionately affect large deletions. Altogether we demonstrate that constraints in introns may explain much of the difference in the pattern of deletions and insertions observed in Drosophila introns and pseudogenes.},
	Author = {Ptak, Susan E and Petrov, Dmitri A},
	Date-Added = {2017-09-29 11:04:06 +0000},
	Date-Modified = {2017-09-29 11:04:06 +0000},
	Journal = {Genetics},
	Journal-Full = {Genetics},
	Mesh = {Animals; Data Interpretation, Statistical; Drosophila melanogaster; Introns; RNA Splice Sites; RNA Splicing; Selection, Genetic; Sequence Deletion},
	Month = {Nov},
	Number = {3},
	Pages = {1233-44},
	Pmc = {PMC1462315},
	Pmid = {12454069},
	Pst = {ppublish},
	Title = {How intron splicing affects the deletion and insertion profile in Drosophila melanogaster},
	Volume = {162},
	Year = {2002}}

@article{Mugal:2015aa,
	Abstract = {The genomes of many vertebrates show a characteristic variation in GC content. To explain its origin and evolution, mainly three mechanisms have been proposed: selection for GC content, mutation bias, and GC-biased gene conversion. At present, the mechanism of GC-biased gene conversion, i.e., short-scale, unidirectional exchanges between homologous chromosomes in the neighborhood of recombination-initiating double-strand breaks in favor for GC nucleotides, is the most widely accepted hypothesis. We here suggest that DNA methylation also plays an important role in the evolution of GC content in vertebrate genomes. To test this hypothesis, we investigated one mammalian (human) and one avian (chicken) genome. We used bisulfite sequencing to generate a whole-genome methylation map of chicken sperm and made use of a publicly available whole-genome methylation map of human sperm. Inclusion of these methylation maps into a model of GC content evolution provided significant support for the impact of DNA methylation on the local equilibrium GC content. Moreover, two different estimates of equilibrium GC content, one that neglects and one that incorporates the impact of DNA methylation and the concomitant CpG hypermutability, give estimates that differ by approximately 15% in both genomes, arguing for a strong impact of DNA methylation on the evolution of GC content. Thus, our results put forward that previous estimates of equilibrium GC content, which neglect the hypermutability of CpG dinucleotides, need to be reevaluated.},
	Author = {Mugal, Carina F and Arndt, Peter F and Holm, Lena and Ellegren, Hans},
	Date-Added = {2017-09-27 18:34:05 +0000},
	Date-Modified = {2017-09-27 18:34:05 +0000},
	Doi = {10.1534/g3.114.015545},
	Journal = {G3 (Bethesda)},
	Journal-Full = {G3 (Bethesda, Md.)},
	Keywords = {CpG hypermutability; DNA methylation; GC content; GC isochores; GC-biased gene conversion},
	Mesh = {Animals; Base Composition; Chickens; DNA Methylation; Evolution, Molecular; Genome, Human; Humans},
	Month = {Jan},
	Number = {3},
	Pages = {441-7},
	Pmc = {PMC4349097},
	Pmid = {25591920},
	Pst = {epublish},
	Title = {Evolutionary consequences of DNA methylation on the GC content in vertebrate genomes},
	Volume = {5},
	Year = {2015},
	Bdsk-Url-1 = {http://dx.doi.org/10.1534/g3.114.015545}}

@article{Garrison:2012aa,
	Author = {Garrison, E and Marth, G},
	Date-Added = {2017-09-27 13:34:36 +0000},
	Date-Modified = {2017-09-27 13:38:17 +0000},
	Journal = {arXiv preprint},
	Title = {Haplotype-based variant detection from short-read sequencing},
	Volume = {arXiv:1207.3907},
	Year = {2012}}

@article{Laine:2016aa,
	Abstract = {For over 50 years, the great tit (Parus major) has been a model species for research in evolutionary, ecological and behavioural research; in particular, learning and cognition have been intensively studied. Here, to provide further insight into the molecular mechanisms behind these important traits, we de novo assemble a great tit reference genome and whole-genome re-sequence another 29 individuals from across Europe. We show an overrepresentation of genes related to neuronal functions, learning and cognition in regions under positive selection, as well as increased CpG methylation in these regions. In addition, great tit neuronal non-CpG methylation patterns are very similar to those observed in mammals, suggesting a universal role in neuronal epigenetic regulation which can affect learning-, memory- and experience-induced plasticity. The high-quality great tit genome assembly will play an instrumental role in furthering the integration of ecological, evolutionary, behavioural and genomic approaches in this model species.},
	Author = {Laine, Veronika N and Gossmann, Toni I and Schachtschneider, Kyle M and Garroway, Colin J and Madsen, Ole and Verhoeven, Koen J F and de Jager, Victor and Megens, Hendrik-Jan and Warren, Wesley C and Minx, Patrick and Crooijmans, Richard P M A and Corcoran, P{\'a}draic and {Great Tit HapMap Consortium} and Sheldon, Ben C and Slate, Jon and Zeng, Kai and van Oers, Kees and Visser, Marcel E and Groenen, Martien A M},
	Date-Added = {2017-09-27 13:18:35 +0000},
	Date-Modified = {2017-09-27 13:18:35 +0000},
	Doi = {10.1038/ncomms10474},
	Journal = {Nat Commun},
	Journal-Full = {Nature communications},
	Mesh = {Animals; Behavior, Animal; Biological Evolution; Brain; Cognition; DNA Methylation; Epigenesis, Genetic; Genome; Humans; Male; Models, Animal; Neurons; Passeriformes; Phenotype},
	Month = {Jan},
	Pages = {10474},
	Pmc = {PMC4737754},
	Pmid = {26805030},
	Pst = {epublish},
	Title = {Evolutionary signals of selection on cognition from the great tit genome and methylome},
	Volume = {7},
	Year = {2016},
	Bdsk-Url-1 = {http://dx.doi.org/10.1038/ncomms10474}}

@article{Schneider:2011aa,
	Abstract = {The distribution of fitness effects (DFE) of new mutations is of fundamental importance in evolutionary genetics. Recently, methods have been developed for inferring the DFE that use information from the allele frequency distributions of putatively neutral and selected nucleotide polymorphic variants in a population sample. Here, we extend an existing maximum-likelihood method that estimates the DFE under the assumption that mutational effects are unconditionally deleterious, by including a fraction of positively selected mutations. We allow one or more classes of positive selection coefficients in the model and estimate both the fraction of mutations that are advantageous and the strength of selection acting on them. We show by simulations that the method is capable of recovering the parameters of the DFE under a range of conditions. We apply the method to two data sets on multiple protein-coding genes from African populations of Drosophila melanogaster. We use a probabilistic reconstruction of the ancestral states of the polymorphic sites to distinguish between derived and ancestral states at polymorphic nucleotide sites. In both data sets, we see a significant improvement in the fit when a category of positively selected amino acid mutations is included, but no further improvement if additional categories are added. We estimate that between 1% and 2% of new nonsynonymous mutations in D. melanogaster are positively selected, with a scaled selection coefficient representing the product of the effective population size, N(e), and the strength of selection on heterozygous carriers of ∼2.5.},
	Author = {Schneider, Adrian and Charlesworth, Brian and Eyre-Walker, Adam and Keightley, Peter D},
	Date-Added = {2017-09-26 12:53:32 +0000},
	Date-Modified = {2017-09-26 12:53:32 +0000},
	Doi = {10.1534/genetics.111.131730},
	Journal = {Genetics},
	Journal-Full = {Genetics},
	Mesh = {Animals; Drosophila melanogaster; Likelihood Functions; Models, Genetic; Mutation; Polymorphism, Genetic; Selection, Genetic},
	Month = {Dec},
	Number = {4},
	Pages = {1427-37},
	Pmc = {PMC3241409},
	Pmid = {21954160},
	Pst = {ppublish},
	Title = {A method for inferring the rate of occurrence and fitness effects of advantageous mutations},
	Volume = {189},
	Year = {2011},
	Bdsk-Url-1 = {http://dx.doi.org/10.1534/genetics.111.131730}}

@article{Myers:2008aa,
	Abstract = {It is well known that the neutral allelic frequency spectrum of a population is affected by the history of population size. A number of authors have used this fact to infer history given observed allele frequency data. We ask whether perfect information concerning the spectrum allows precise recovery of the history, and with an explicit example show that the answer is in the negative. This implies some limitations on how informative allelic spectra can be.},
	Author = {Myers, Simon and Fefferman, Charles and Patterson, Nick},
	Date-Added = {2017-09-26 12:26:03 +0000},
	Date-Modified = {2017-09-26 12:26:03 +0000},
	Doi = {10.1016/j.tpb.2008.01.001},
	Journal = {Theor Popul Biol},
	Journal-Full = {Theoretical population biology},
	Mesh = {Alleles; Gene Frequency; Genetics, Population; Humans; Models, Theoretical; Population Density},
	Month = {May},
	Number = {3},
	Pages = {342-8},
	Pmid = {18321552},
	Pst = {ppublish},
	Title = {Can one learn history from the allelic spectrum?},
	Volume = {73},
	Year = {2008},
	Bdsk-Url-1 = {http://dx.doi.org/10.1016/j.tpb.2008.01.001}}

@article{Keightley:2010aa,
	Abstract = {We investigate several questions concerning the inference of the distribution of fitness effects (DFE) of new mutations from the distribution of nucleotide frequencies in a population sample. If a fixed sequencing effort is available, we find that the optimum strategy is to sequence a modest number of alleles (approx. 10). If full genome information is available, the accuracy of parameter estimates increases as the number of alleles sequenced increases, but with diminishing returns. It is unlikely that the DFE for single genes can be reliably estimated in organisms such as humans and Drosophila, unless genes are very large and we sequence hundreds or perhaps thousands of alleles. We consider models involving several discrete classes of mutations in which the selection strength and density apportioned to each class can vary. Models with three classes fit almost as well as four class models unless many hundreds of alleles are sequenced. Large numbers of alleles need to be sequenced to accurately estimate the distribution's mean and variance. Estimating complex DFEs may therefore be difficult. Finally, we examine models involving slightly advantageous mutations. We show that the distribution of the absolute strength of selection is well estimated if mutations are assumed to be unconditionally deleterious.},
	Author = {Keightley, Peter D and Eyre-Walker, Adam},
	Date-Added = {2017-09-25 16:29:16 +0000},
	Date-Modified = {2017-09-25 16:29:16 +0000},
	Doi = {10.1098/rstb.2009.0266},
	Journal = {Philos Trans R Soc Lond B Biol Sci},
	Journal-Full = {Philosophical transactions of the Royal Society of London. Series B, Biological sciences},
	Mesh = {Alleles; Animals; Base Sequence; Computer Simulation; DNA; Genetic Fitness; Humans; Models, Genetic; Mutation; Polymorphism, Genetic},
	Month = {Apr},
	Number = {1544},
	Pages = {1187-93},
	Pmc = {PMC2871813},
	Pmid = {20308093},
	Pst = {ppublish},
	Title = {What can we learn about the distribution of fitness effects of new mutations from DNA sequence data?},
	Volume = {365},
	Year = {2010},
	Bdsk-Url-1 = {http://dx.doi.org/10.1098/rstb.2009.0266}}

@article{Yang:2007aa,
	Abstract = {PAML, currently in version 4, is a package of programs for phylogenetic analyses of DNA and protein sequences using maximum likelihood (ML). The programs may be used to compare and test phylogenetic trees, but their main strengths lie in the rich repertoire of evolutionary models implemented, which can be used to estimate parameters in models of sequence evolution and to test interesting biological hypotheses. Uses of the programs include estimation of synonymous and nonsynonymous rates (d(N) and d(S)) between two protein-coding DNA sequences, inference of positive Darwinian selection through phylogenetic comparison of protein-coding genes, reconstruction of ancestral genes and proteins for molecular restoration studies of extinct life forms, combined analysis of heterogeneous data sets from multiple gene loci, and estimation of species divergence times incorporating uncertainties in fossil calibrations. This note discusses some of the major applications of the package, which includes example data sets to demonstrate their use. The package is written in ANSI C, and runs under Windows, Mac OSX, and UNIX systems. It is available at -- (http://abacus.gene.ucl.ac.uk/software/paml.html).},
	Author = {Yang, Ziheng},
	Date-Added = {2017-09-22 13:55:21 +0000},
	Date-Modified = {2017-09-22 13:55:21 +0000},
	Doi = {10.1093/molbev/msm088},
	Journal = {Mol Biol Evol},
	Journal-Full = {Molecular biology and evolution},
	Mesh = {Animals; Computer Simulation; Genetic Variation; Likelihood Functions; Models, Genetic; Phylogeny; Selection, Genetic; Software; Species Specificity},
	Month = {Aug},
	Number = {8},
	Pages = {1586-91},
	Pmid = {17483113},
	Pst = {ppublish},
	Title = {PAML 4: phylogenetic analysis by maximum likelihood},
	Volume = {24},
	Year = {2007},
	Bdsk-Url-1 = {http://dx.doi.org/10.1093/molbev/msm088}}

@article{Watterson:1975aa,
	Author = {Watterson, G A},
	Date-Added = {2017-09-22 13:43:39 +0000},
	Date-Modified = {2017-09-22 13:43:39 +0000},
	Journal = {Theor Popul Biol},
	Journal-Full = {Theoretical population biology},
	Mesh = {Alleles; Diploidy; Genetics, Population; Heterozygote; Meiosis; Models, Theoretical; Mutation; Probability; Recombination, Genetic},
	Month = {Apr},
	Number = {2},
	Pages = {256-76},
	Pmid = {1145509},
	Pst = {ppublish},
	Title = {On the number of segregating sites in genetical models without recombination},
	Volume = {7},
	Year = {1975}}

@article{Tajima:1989aa,
	Abstract = {The relationship between the two estimates of genetic variation at the DNA level, namely the number of segregating sites and the average number of nucleotide differences estimated from pairwise comparison, is investigated. It is found that the correlation between these two estimates is large when the sample size is small, and decreases slowly as the sample size increases. Using the relationship obtained, a statistical method for testing the neutral mutation hypothesis is developed. This method needs only the data of DNA polymorphism, namely the genetic variation within population at the DNA level. A simple method of computer simulation, that was used in order to obtain the distribution of a new statistic developed, is also presented. Applying this statistical method to the five regions of DNA sequences in Drosophila melanogaster, it is found that large insertion/deletion (greater than 100 bp) is deleterious. It is suggested that the natural selection against large insertion/deletion is so weak that a large amount of variation is maintained in a population.},
	Author = {Tajima, F},
	Date-Added = {2017-09-22 13:43:15 +0000},
	Date-Modified = {2017-09-22 13:43:15 +0000},
	Journal = {Genetics},
	Journal-Full = {Genetics},
	Mesh = {Animals; Computer Simulation; DNA, Mitochondrial; Drosophila melanogaster; Genetics, Population; Humans; Models, Statistical; Mutation; Polymorphism, Genetic},
	Month = {Nov},
	Number = {3},
	Pages = {585-95},
	Pmc = {PMC1203831},
	Pmid = {2513255},
	Pst = {ppublish},
	Title = {Statistical method for testing the neutral mutation hypothesis by DNA polymorphism},
	Volume = {123},
	Year = {1989}}

@article{Tajima:1983aa,
	Abstract = {With the aim of analyzing and interpreting data on DNA polymorphism obtained by DNA sequencing or restriction enzyme technique, a mathematical theory on the expected evolutionary relationship among DNA sequences (nucleons) sampled is developed under the assumption that the evolutionary change of nucleons is determined solely by mutation and random genetic drift. The statistical property of the number of nucleotide differences between randomly chosen nucleons and that of heterozygosity or nucleon diversity is investigated using this theory. These studies indicate that the estimates of the average number of nucleotide differences and nucleon diversity have a large variance, and a large part of this variance is due to stochastic factors. Therefore, increasing sample size does not help reduce the variance significantly The distribution of sample allele (nucleomorph) frequencies is also studied, and it is shown that a small number of samples are sufficient in order to know the distribution pattern.},
	Author = {Tajima, F},
	Date-Added = {2017-09-22 13:42:58 +0000},
	Date-Modified = {2017-09-22 13:42:58 +0000},
	Journal = {Genetics},
	Journal-Full = {Genetics},
	Mesh = {Base Sequence; Biological Evolution; DNA; Genetics, Population; Models, Genetic; Polymorphism, Genetic},
	Month = {Oct},
	Number = {2},
	Pages = {437-60},
	Pmc = {PMC1202167},
	Pmid = {6628982},
	Pst = {ppublish},
	Title = {Evolutionary relationship of DNA sequences in finite populations},
	Volume = {105},
	Year = {1983}}

@article{Blanchette:2004aa,
	Abstract = {We define a "threaded blockset," which is a novel generalization of the classic notion of a multiple alignment. A new computer program called TBA (for "threaded blockset aligner") builds a threaded blockset under the assumption that all matching segments occur in the same order and orientation in the given sequences; inversions and duplications are not addressed. TBA is designed to be appropriate for aligning many, but by no means all, megabase-sized regions of multiple mammalian genomes. The output of TBA can be projected onto any genome chosen as a reference, thus guaranteeing that different projections present consistent predictions of which genomic positions are orthologous. This capability is illustrated using a new visualization tool to view TBA-generated alignments of vertebrate Hox clusters from both the mammalian and fish perspectives. Experimental evaluation of alignment quality, using a program that simulates evolutionary change in genomic sequences, indicates that TBA is more accurate than earlier programs. To perform the dynamic-programming alignment step, TBA runs a stand-alone program called MULTIZ, which can be used to align highly rearranged or incompletely sequenced genomes. We describe our use of MULTIZ to produce the whole-genome multiple alignments at the Santa Cruz Genome Browser.},
	Author = {Blanchette, Mathieu and Kent, W James and Riemer, Cathy and Elnitski, Laura and Smit, Arian F A and Roskin, Krishna M and Baertsch, Robert and Rosenbloom, Kate and Clawson, Hiram and Green, Eric D and Haussler, David and Miller, Webb},
	Date-Added = {2017-09-22 12:31:42 +0000},
	Date-Modified = {2017-09-22 12:31:42 +0000},
	Doi = {10.1101/gr.1933104},
	Journal = {Genome Res},
	Journal-Full = {Genome research},
	Mesh = {Animals; Base Sequence; Cats; Cattle; Computational Biology; Computer Simulation; Dogs; Evaluation Studies as Topic; Evolution, Molecular; Genes, Homeobox; Genes, fos; Genome; Genome, Human; Humans; Mice; Molecular Sequence Data; Multigene Family; Rats; Ribosomal Proteins; Sequence Alignment; Software},
	Month = {Apr},
	Number = {4},
	Pages = {708-15},
	Pmc = {PMC383317},
	Pmid = {15060014},
	Pst = {ppublish},
	Title = {Aligning multiple genomic sequences with the threaded blockset aligner},
	Volume = {14},
	Year = {2004},
	Bdsk-Url-1 = {http://dx.doi.org/10.1101/gr.1933104}}

@article{Kent:2003aa,
	Abstract = {This study examines genomic duplications, deletions, and rearrangements that have happened at scales ranging from a single base to complete chromosomes by comparing the mouse and human genomes. From whole-genome sequence alignments, 344 large (>100-kb) blocks of conserved synteny are evident, but these are further fragmented by smaller-scale evolutionary events. Excluding transposon insertions, on average in each megabase of genomic alignment we observe two inversions, 17 duplications (five tandem or nearly tandem), seven transpositions, and 200 deletions of 100 bases or more. This includes 160 inversions and 75 duplications or transpositions of length >100 kb. The frequencies of these smaller events are not substantially higher in finished portions in the assembly. Many of the smaller transpositions are processed pseudogenes; we define a "syntenic" subset of the alignments that excludes these and other small-scale transpositions. These alignments provide evidence that approximately 2% of the genes in the human/mouse common ancestor have been deleted or partially deleted in the mouse. There also appears to be slightly less nontransposon-induced genome duplication in the mouse than in the human lineage. Although some of the events we detect are possibly due to misassemblies or missing data in the current genome sequence or to the limitations of our methods, most are likely to represent genuine evolutionary events. To make these observations, we developed new alignment techniques that can handle large gaps in a robust fashion and discriminate between orthologous and paralogous alignments.},
	Author = {Kent, W James and Baertsch, Robert and Hinrichs, Angie and Miller, Webb and Haussler, David},
	Date-Added = {2017-09-22 12:30:43 +0000},
	Date-Modified = {2017-09-22 12:30:43 +0000},
	Doi = {10.1073/pnas.1932072100},
	Journal = {Proc Natl Acad Sci U S A},
	Journal-Full = {Proceedings of the National Academy of Sciences of the United States of America},
	Mesh = {Animals; Evolution, Molecular; Gene Deletion; Gene Duplication; Genome; Mice},
	Month = {Sep},
	Number = {20},
	Pages = {11484-9},
	Pmc = {PMC208784},
	Pmid = {14500911},
	Pst = {ppublish},
	Title = {Evolution's cauldron: duplication, deletion, and rearrangement in the mouse and human genomes},
	Volume = {100},
	Year = {2003},
	Bdsk-Url-1 = {http://dx.doi.org/10.1073/pnas.1932072100}}

@book{harris2007improved,
	Author = {Harris, Robert S},
	Date-Added = {2017-09-22 12:28:29 +0000},
	Date-Modified = {2017-09-22 12:28:29 +0000},
	Publisher = {The Pennsylvania State University},
	Title = {Improved pairwise alignment of genomic DNA},
	Year = {2007}}

@article{Hu:2013aa,
	Abstract = {We create a new assembly of the Drosophila simulans genome using 142 million paired short-read sequences and previously published data for strain w(501). Our assembly represents a higher-quality genomic sequence with greater coverage, fewer misassemblies, and, by several indexes, fewer sequence errors. Evolutionary analysis of this genome reference sequence reveals interesting patterns of lineage-specific divergence that are different from those previously reported. Specifically, we find that Drosophila melanogaster evolves faster than D. simulans at all annotated classes of sites, including putatively neutrally evolving sites found in minimal introns. While this may be partly explained by a higher mutation rate in D. melanogaster, we also find significant heterogeneity in rates of evolution across classes of sites, consistent with historical differences in the effective population size for the two species. Also contrary to previous findings, we find that the X chromosome is evolving significantly faster than autosomes for nonsynonymous and most noncoding DNA sites and significantly slower for synonymous sites. The absence of a X/A difference for putatively neutral sites and the robustness of the pattern to Gene Ontology and sex-biased expression suggest that partly recessive beneficial mutations may comprise a substantial fraction of noncoding DNA divergence observed between species. Our results have more general implications for the interpretation of evolutionary analyses of genomes of different quality.},
	Address = {1 BUNGTOWN RD, COLD SPRING HARBOR, NY 11724 USA},
	Author = {Hu, Tina T. and Eisen, Michael B. and Thornton, Kevin R. and Andolfatto, Peter},
	Date-Added = {2017-09-22 12:24:25 +0000},
	Date-Modified = {2017-09-22 12:24:25 +0000},
	Doi = {10.1101/gr.141689.112},
	Issn = {1088-9051},
	Journal = {Genome Res.},
	Keywords = {EFFECTIVE POPULATION-SIZE; AMINO-ACID SUBSTITUTION; MOLECULAR EVOLUTION; NUCLEOTIDE VARIATION; MAXIMUM-LIKELIHOOD; NATURAL-SELECTION; NONCODING DNA; MELANOGASTER; POLYMORPHISM; CHROMOSOMES},
	Month = {January},
	Number = {1},
	Pages = {89--98},
	Publisher = {COLD SPRING HARBOR LAB PRESS, PUBLICATIONS DEPT},
	Times-Cited = {57},
	Title = {A second-generation assembly of the Drosophila simulans genome provides new insights into patterns of lineage-specific divergence},
	Volume = {23},
	Wok-Uid = {WOS:000312963400008},
	Year = {2013},
	Bdsk-Url-1 = {http://ws.isiknowledge.com/cps/openurl/service?url_ver=Z39.88-2004&rft_id=info:ut/WOS:000312963400008}}

@article{Li:2009aa,
	Abstract = {SUMMARY: The Sequence Alignment/Map (SAM) format is a generic alignment format for storing read alignments against reference sequences, supporting short and long reads (up to 128 Mbp) produced by different sequencing platforms. It is flexible in style, compact in size, efficient in random access and is the format in which alignments from the 1000 Genomes Project are released. SAMtools implements various utilities for post-processing alignments in the SAM format, such as indexing, variant caller and alignment viewer, and thus provides universal tools for processing read alignments.
AVAILABILITY: http://samtools.sourceforge.net.},
	Author = {Li, Heng and Handsaker, Bob and Wysoker, Alec and Fennell, Tim and Ruan, Jue and Homer, Nils and Marth, Gabor and Abecasis, Goncalo and Durbin, Richard and {1000 Genome Project Data Processing Subgroup}},
	Date-Added = {2017-09-22 12:07:42 +0000},
	Date-Modified = {2017-09-22 12:07:42 +0000},
	Doi = {10.1093/bioinformatics/btp352},
	Journal = {Bioinformatics},
	Journal-Full = {Bioinformatics (Oxford, England)},
	Mesh = {Algorithms; Base Sequence; Computational Biology; Genome; Genomics; Molecular Sequence Data; Sequence Alignment; Sequence Analysis, DNA; Software},
	Month = {Aug},
	Number = {16},
	Pages = {2078-9},
	Pmc = {PMC2723002},
	Pmid = {19505943},
	Pst = {ppublish},
	Title = {The Sequence Alignment/Map format and SAMtools},
	Volume = {25},
	Year = {2009},
	Bdsk-Url-1 = {http://dx.doi.org/10.1093/bioinformatics/btp352}}

@article{Van-der-Auwera:2013aa,
	Abstract = {This unit describes how to use BWA and the Genome Analysis Toolkit (GATK) to map genome sequencing data to a reference and produce high-quality variant calls that can be used in downstream analyses. The complete workflow includes the core NGS data processing steps that are necessary to make the raw data suitable for analysis by the GATK, as well as the key methods involved in variant discovery using the GATK.},
	Author = {Van der Auwera, Geraldine A and Carneiro, Mauricio O and Hartl, Chris and Poplin, Ryan and Del Angel, Guillermo and Levy-Moonshine, Ami and Jordan, Tadeusz and Shakir, Khalid and Roazen, David and Thibault, Joel and Banks, Eric and Garimella, Kiran V and Altshuler, David and Gabriel, Stacey and DePristo, Mark A},
	Date-Added = {2017-09-22 12:03:41 +0000},
	Date-Modified = {2017-09-22 12:03:41 +0000},
	Doi = {10.1002/0471250953.bi1110s43},
	Journal = {Curr Protoc Bioinformatics},
	Journal-Full = {Current protocols in bioinformatics},
	Keywords = {NGS; WGS; exome; genotyping; variant detection},
	Mesh = {Calibration; Databases, Genetic; Genetic Variation; Genome, Human; Haploidy; Haplotypes; Humans; Molecular Sequence Annotation; Polymorphism, Single Nucleotide; Sequence Alignment; Software},
	Pages = {11.10.1-33},
	Pmc = {PMC4243306},
	Pmid = {25431634},
	Pst = {ppublish},
	Title = {From FastQ data to high confidence variant calls: the Genome Analysis Toolkit best practices pipeline},
	Volume = {43},
	Year = {2013},
	Bdsk-Url-1 = {http://dx.doi.org/10.1002/0471250953.bi1110s43}}

@article{DePristo:2011aa,
	Abstract = {Recent advances in sequencing technology make it possible to comprehensively catalog genetic variation in population samples, creating a foundation for understanding human disease, ancestry and evolution. The amounts of raw data produced are prodigious, and many computational steps are required to translate this output into high-quality variant calls. We present a unified analytic framework to discover and genotype variation among multiple samples simultaneously that achieves sensitive and specific results across five sequencing technologies and three distinct, canonical experimental designs. Our process includes (i) initial read mapping; (ii) local realignment around indels; (iii) base quality score recalibration; (iv) SNP discovery and genotyping to find all potential variants; and (v) machine learning to separate true segregating variation from machine artifacts common to next-generation sequencing technologies. We here discuss the application of these tools, instantiated in the Genome Analysis Toolkit, to deep whole-genome, whole-exome capture and multi-sample low-pass (∼4×) 1000 Genomes Project datasets.},
	Author = {DePristo, Mark A and Banks, Eric and Poplin, Ryan and Garimella, Kiran V and Maguire, Jared R and Hartl, Christopher and Philippakis, Anthony A and del Angel, Guillermo and Rivas, Manuel A and Hanna, Matt and McKenna, Aaron and Fennell, Tim J and Kernytsky, Andrew M and Sivachenko, Andrey Y and Cibulskis, Kristian and Gabriel, Stacey B and Altshuler, David and Daly, Mark J},
	Date-Added = {2017-09-22 12:03:12 +0000},
	Date-Modified = {2017-09-22 12:03:12 +0000},
	Doi = {10.1038/ng.806},
	Journal = {Nat Genet},
	Journal-Full = {Nature genetics},
	Mesh = {Data Interpretation, Statistical; Databases, Nucleic Acid; Exons; Genetic Variation; Genetics, Population; Genome, Human; Genotype; Humans; Polymorphism, Single Nucleotide; Sequence Alignment; Sequence Analysis, DNA; Software},
	Month = {May},
	Number = {5},
	Pages = {491-8},
	Pmc = {PMC3083463},
	Pmid = {21478889},
	Pst = {ppublish},
	Title = {A framework for variation discovery and genotyping using next-generation DNA sequencing data},
	Volume = {43},
	Year = {2011},
	Bdsk-Url-1 = {http://dx.doi.org/10.1038/ng.806}}

@article{Jackson:2015aa,
	Abstract = {Using the data provided by the Drosophila Population Genomics Project, we investigate factors that affect the genetic differentiation between Rwandan and French populations of D. melanogaster. By examining within-population polymorphisms, we show that sites in long introns (especially those >2000 bp) have significantly lower π (nucleotide diversity) and more low-frequency variants (as measured by Tajima's D, minor allele frequencies, and prevalence of variants that are private to one of the two populations) than short introns, suggesting a positive relationship between intron length and selective constraint. A similar analysis of protein-coding polymorphisms shows that 0-fold (degenerate) sites in more conserved genes are under stronger purifying selection than those in less conserved genes. There is limited evidence that selection on codon bias has an effect on differentiation (as measured by FST) at 4-fold (degenerate) sites, and 4-fold sites and sites in 8-30 bp of short introns ⩽65 bp have comparable FST values. Consistent with the expected effect of purifying selection, sites in long introns and 0-fold sites in conserved genes are less differentiated than those in short introns and less conserved genes, respectively. Genes in non-crossover regions (for example, the fourth chromosome) have very high FST values at both 0-fold and 4-fold degenerate sites, which is probably because of the large reduction in within-population diversity caused by tight linkage between many selected sites. Our analyses also reveal subtle statistical properties of FST, which arise when information from multiple single nucleotide polymorphisms is combined and can lead to the masking of important signals of selection.},
	Author = {Jackson, B C and Campos, J L and Zeng, K},
	Date-Added = {2017-09-22 11:58:15 +0000},
	Date-Modified = {2017-09-22 11:58:15 +0000},
	Doi = {10.1038/hdy.2014.80},
	Journal = {Heredity (Edinb)},
	Journal-Full = {Heredity},
	Mesh = {Animals; Codon; Crossing Over, Genetic; Drosophila melanogaster; Evolution, Molecular; France; Gene Frequency; Genes, Insect; Genetic Linkage; Genetics, Population; Introns; Polymorphism, Single Nucleotide; Rwanda; Selection, Genetic; Sequence Analysis, DNA},
	Month = {Feb},
	Number = {2},
	Pages = {163-74},
	Pmc = {PMC4270736},
	Pmid = {25227256},
	Pst = {ppublish},
	Title = {The effects of purifying selection on patterns of genetic differentiation between Drosophila melanogaster populations},
	Volume = {114},
	Year = {2015},
	Bdsk-Url-1 = {http://dx.doi.org/10.1038/hdy.2014.80}}

@article{Pool:2012aa,
	Abstract = {Drosophila melanogaster has played a pivotal role in the development of modern population genetics. However, many basic questions regarding the demographic and adaptive history of this species remain unresolved. We report the genome sequencing of 139 wild-derived strains of D. melanogaster, representing 22 population samples from the sub-Saharan ancestral range of this species, along with one European population. Most genomes were sequenced above 25X depth from haploid embryos. Results indicated a pervasive influence of non-African admixture in many African populations, motivating the development and application of a novel admixture detection method. Admixture proportions varied among populations, with greater admixture in urban locations. Admixture levels also varied across the genome, with localized peaks and valleys suggestive of a non-neutral introgression process. Genomes from the same location differed starkly in ancestry, suggesting that isolation mechanisms may exist within African populations. After removing putatively admixed genomic segments, the greatest genetic diversity was observed in southern Africa (e.g. Zambia), while diversity in other populations was largely consistent with a geographic expansion from this potentially ancestral region. The European population showed different levels of diversity reduction on each chromosome arm, and some African populations displayed chromosome arm-specific diversity reductions. Inversions in the European sample were associated with strong elevations in diversity across chromosome arms. Genomic scans were conducted to identify loci that may represent targets of positive selection within an African population, between African populations, and between European and African populations. A disproportionate number of candidate selective sweep regions were located near genes with varied roles in gene regulation. Outliers for Europe-Africa F(ST) were found to be enriched in genomic regions of locally elevated cosmopolitan admixture, possibly reflecting a role for some of these loci in driving the introgression of non-African alleles into African populations.},
	Author = {Pool, John E and Corbett-Detig, Russell B and Sugino, Ryuichi P and Stevens, Kristian A and Cardeno, Charis M and Crepeau, Marc W and Duchen, Pablo and Emerson, J J and Saelao, Perot and Begun, David J and Langley, Charles H},
	Date-Added = {2017-09-22 11:56:24 +0000},
	Date-Modified = {2017-09-22 11:56:24 +0000},
	Doi = {10.1371/journal.pgen.1003080},
	Journal = {PLoS Genet},
	Journal-Full = {PLoS genetics},
	Mesh = {Adaptation, Physiological; Africa South of the Sahara; Alleles; Animals; Base Sequence; Drosophila melanogaster; Europe; Evolution, Molecular; Genetic Variation; Genome, Insect; High-Throughput Nucleotide Sequencing; Metagenomics; Selection, Genetic},
	Number = {12},
	Pages = {e1003080},
	Pmc = {PMC3527209},
	Pmid = {23284287},
	Pst = {ppublish},
	Title = {Population Genomics of sub-saharan Drosophila melanogaster: African diversity and non-African admixture},
	Volume = {8},
	Year = {2012},
	Bdsk-Url-1 = {http://dx.doi.org/10.1371/journal.pgen.1003080}}

@article{Zeng:2018aa,
	Author = {Zeng, K and Jackson, B C},
	Date-Added = {2017-08-29 07:29:32 +0000},
	Date-Modified = {2018-08-30 08:41:06 +0100},
	Title = {Methods for estimating demography and detecting between-locus differences in the effective population size and mutation rate},
	Year = {submitted}}

@article{Keinan:2009aa,
	Abstract = {Comparisons of chromosome X and the autosomes can illuminate differences in the histories of males and females as well as shed light on the forces of natural selection. We compared the patterns of variation in these parts of the genome using two datasets that we assembled for this study that are both genomic in scale. Three independent analyses show that around the time of the dispersal of modern humans out of Africa, chromosome X experienced much more genetic drift than is expected from the pattern on the autosomes. This is not predicted by known episodes of demographic history, and we found no similar patterns associated with the dispersals into East Asia and Europe. We conclude that a sex-biased process that reduced the female effective population size, or an episode of natural selection unusually affecting chromosome X, was associated with the founding of non-African populations.},
	Author = {Keinan, Alon and Mullikin, James C and Patterson, Nick and Reich, David},
	Date-Added = {2017-08-17 16:16:12 +0000},
	Date-Modified = {2017-08-17 16:16:12 +0000},
	Doi = {10.1038/ng.303},
	Journal = {Nat Genet},
	Journal-Full = {Nature genetics},
	Mesh = {Africa; Chromosomes, Human, X; Emigration and Immigration; Evolution, Molecular; Female; Genetic Drift; Genetic Variation; Humans; Male; Selection, Genetic; Sex Characteristics; Sex Ratio},
	Month = {Jan},
	Number = {1},
	Pages = {66-70},
	Pmc = {PMC2612098},
	Pmid = {19098910},
	Pst = {ppublish},
	Title = {Accelerated genetic drift on chromosome X during the human dispersal out of Africa},
	Volume = {41},
	Year = {2009},
	Bdsk-Url-1 = {http://dx.doi.org/10.1038/ng.303}}

@article{Hodgkinson:2011aa,
	Abstract = {It has been known for many years that the mutation rate varies across the genome. However, only with the advent of large genomic data sets is the full extent of this variation becoming apparent. The mutation rate varies over many different scales, from adjacent sites to whole chromosomes, with the strongest variation seen at the smallest scales. Some of these patterns have clear mechanistic bases, but much of the rate variation remains unexplained, and some of it is deeply perplexing. Variation in the mutation rate has important implications in evolutionary biology and underexplored implications for our understanding of hereditary disease and cancer.},
	Address = {MACMILLAN BUILDING, 4 CRINAN ST, LONDON N1 9XW, ENGLAND},
	Author = {Hodgkinson, Alan and Eyre-Walker, Adam},
	Date-Added = {2017-08-16 13:22:40 +0000},
	Date-Modified = {2017-08-16 13:22:40 +0000},
	Doi = {10.1038/nrg3098},
	Issn = {1471-0056},
	Journal = {Nat. Rev. Genet.},
	Keywords = {NEUTRAL SUBSTITUTION RATES; SINGLE-NUCLEOTIDE POLYMORPHISMS; MALE-BIASED MUTATION; LOCAL SIMILARITY; EVOLUTIONARY CONSEQUENCES; SEQUENCE EVOLUTION; SOMATIC MUTATIONS; DNA-SEQUENCES; CANCER GENOME; HUMAN GENES},
	Month = {November},
	Number = {11},
	Pages = {756--766},
	Publisher = {NATURE PUBLISHING GROUP},
	Times-Cited = {133},
	Title = {Variation in the mutation rate across mammalian genomes},
	Volume = {12},
	Wok-Uid = {WOS:000296538500011},
	Year = {2011},
	Bdsk-Url-1 = {http://ws.isiknowledge.com/cps/openurl/service?url_ver=Z39.88-2004&rft_id=info:ut/WOS:000296538500011}}

@article{Bhaskar:2015aa,
	Abstract = {With the recent increase in study sample sizes in human genetics, there has been growing interest in inferring historical population demography from genomic variation data. Here, we present an efficient inference method that can scale up to very large samples, with tens or hundreds of thousands of individuals. Specifically, by utilizing analytic results on the expected frequency spectrum under the coalescent and by leveraging the technique of automatic differentiation, which allows us to compute gradients exactly, we develop a very efficient algorithm to infer piecewise-exponential models of the historical effective population size from the distribution of sample allele frequencies. Our method is orders of magnitude faster than previous demographic inference methods based on the frequency spectrum. In addition to inferring demography, our method can also accurately estimate locus-specific mutation rates. We perform extensive validation of our method on simulated data and show that it can accurately infer multiple recent epochs of rapid exponential growth, a signal that is difficult to pick up with small sample sizes. Lastly, we use our method to analyze data from recent sequencing studies, including a large-sample exome-sequencing data set of tens of thousands of individuals assayed at a few hundred genic regions.},
	Author = {Bhaskar, Anand and Wang, Y X Rachel and Song, Yun S},
	Date-Added = {2017-08-15 16:30:53 +0000},
	Date-Modified = {2017-08-15 16:30:53 +0000},
	Doi = {10.1101/gr.178756.114},
	Journal = {Genome Res},
	Journal-Full = {Genome research},
	Mesh = {Exome; Genetic Loci; Genetic Variation; Genetics, Population; Genomics; High-Throughput Nucleotide Sequencing; Humans; Models, Genetic; Models, Statistical; Mutation Rate; Population Density; Reproducibility of Results},
	Month = {Feb},
	Number = {2},
	Pages = {268-79},
	Pmc = {PMC4315300},
	Pmid = {25564017},
	Pst = {ppublish},
	Title = {Efficient inference of population size histories and locus-specific mutation rates from large-sample genomic variation data},
	Volume = {25},
	Year = {2015},
	Bdsk-Url-1 = {http://dx.doi.org/10.1101/gr.178756.114}}

@article{kraft1994tomp,
	Author = {Kraft, Dieter},
	Date-Added = {2017-08-15 16:07:26 +0000},
	Date-Modified = {2017-08-15 16:07:26 +0000},
	Journal = {ACM Transactions on mathematical software},
	Number = {3},
	Pages = {262--281},
	Publisher = {ASSOC COMPUTING MACHINERY 2 PENN PLAZA, STE 701, NEW YORK, NY 10121-0701 USA},
	Title = {TOMP-FORTRAN MODULES FOR OPTIMAL-CONTROL CALCULATIONS},
	Volume = {20},
	Year = {1994}}

@article{Charlesworth:2012aa,
	Abstract = {The process of evolution at a given site in the genome can be influenced by the action of selection at other sites, especially when these are closely linked to it. Such selection reduces the effective population size experienced by the site in question (the Hill-Robertson effect), reducing the level of variability and the efficacy of selection. In particular, deleterious variants are continually being produced by mutation and then eliminated by selection at sites throughout the genome. The resulting reduction in variability at linked neutral or nearly neutral sites can be predicted from the theory of background selection, which assumes that deleterious mutations have such large effects that their behavior in the population is effectively deterministic. More weakly selected mutations can accumulate by Muller's ratchet after a shutdown of recombination, as in an evolving Y chromosome. Many functionally significant sites are probably so weakly selected that Hill-Robertson interference undermines the effective strength of selection upon them, when recombination is rare or absent. This leads to large departures from deterministic equilibrium and smaller effects on linked neutral sites than under background selection or Muller's ratchet. Evidence is discussed that is consistent with the action of these processes in shaping genome-wide patterns of variation and evolution.},
	Author = {Charlesworth, Brian},
	Date-Added = {2017-08-11 16:22:41 +0000},
	Date-Modified = {2017-08-11 16:22:41 +0000},
	Doi = {10.1534/genetics.111.134288},
	Journal = {Genetics},
	Journal-Full = {Genetics},
	Mesh = {Evolution, Molecular; Genetic Fitness; Genetic Variation; Genetics, Population; Mutation; Selection, Genetic},
	Month = {Jan},
	Number = {1},
	Pages = {5-22},
	Pmc = {PMC3249359},
	Pmid = {22219506},
	Pst = {ppublish},
	Title = {The effects of deleterious mutations on evolution at linked sites},
	Volume = {190},
	Year = {2012},
	Bdsk-Url-1 = {http://dx.doi.org/10.1534/genetics.111.134288}}

@book{gelman2013bayesian,
	Author = {Gelman, A. and Carlin, J.B. and Stern, H.S. and Dunson, D.B. and Vehtari, A. and Rubin, D.B.},
	Date-Added = {2017-08-10 08:53:55 +0000},
	Date-Modified = {2017-08-10 08:53:55 +0000},
	Isbn = {9781439840955},
	Lccn = {2013039507},
	Publisher = {Taylor \& Francis},
	Series = {Chapman \& Hall/CRC Texts in Statistical Science},
	Title = {Bayesian Data Analysis, Third Edition},
	Url = {https://books.google.co.uk/books?id=ZXL6AQAAQBAJ},
	Year = {2013},
	Bdsk-Url-1 = {https://books.google.co.uk/books?id=ZXL6AQAAQBAJ}}

@book{Gelman:2004aa,
	Address = {Boca Raton, Fla.},
	Annote = {LDR    01199cam  22002774a 4500
001    13166433
005    20060728205452.0
008    030417s2004    fluab    b    001 0 eng  
906    $a7$bcbc$corignew$d1$eocip$f20$gy-gencatlg
925 0  $aacquire$b2 shelf copies$xpolicy default
955    $apc22 2003-04-17 to SSCD$cjp43 2003-05-07 to jp99$djp99 2003-05-07$ejp10 2003-05-08 to Dewey$aaa07 2003-05-09$aps11 2003-08-28 1 copy rec'd., to CIP ver.$ajp00 2003-09-03$fpx06 2003-10-25 CIP ver. to BCCD$ajf16 2004-09-17 copy2 to BCCD
010    $a  2003051474
020    $a158488388X (alk. paper)
040    $aDLC$cDLC$dDLC
042    $apcc
050 00 $aQA279.5$b.B386 2004
082 00 $a519.5/42$221
245 00 $aBayesian data analysis /$cAndrew Gelman ... [et al.].
250    $a2nd ed.
260    $aBoca Raton, Fla. :$bChapman & Hall/CRC,$cc2004.
300    $axxv, 668 p. :$bill., maps ;$c25 cm.
440  0 $aTexts in statistical science
504    $aIncludes bibliographical references (p. 611-646) and indexes.
650  0 $aBayesian statistical decision theory.
700 1  $aGelman, Andrew.
856 42 $3Publisher description$uhttp://www.loc.gov/catdir/enhancements/fy0646/2003051474-d.html
},
	Author = {Gelman, Andrew},
	Call-Number = {QA279.5},
	Date-Added = {2017-06-22 15:41:40 +0000},
	Date-Modified = {2017-06-22 15:41:40 +0000},
	Dewey-Call-Number = {519.5/42},
	Edition = {2nd ed},
	Genre = {Bayesian statistical decision theory},
	Isbn = {158488388X (alk. paper)},
	Library-Id = {2003051474},
	Publisher = {Chapman & Hall/CRC},
	Title = {Bayesian data analysis},
	Url = {http://www.loc.gov/catdir/enhancements/fy0646/2003051474-d.html},
	Year = {2004},
	Bdsk-Url-1 = {http://www.loc.gov/catdir/enhancements/fy0646/2003051474-d.html}}

@article{Storz:2002aa,
	Abstract = {The purpose of this study was to test for evidence that savannah baboons (Papio cynocephalus) underwent a population expansion in concert with a hypothesized expansion of African human and chimpanzee populations during the late Pleistocene. The rationale is that any type of environmental event sufficient to cause simultaneous population expansions in African humans and chimpanzees would also be expected to affect other codistributed mammals. To test for genetic evidence of population expansion or contraction, we performed a coalescent analysis of multilocus microsatellite data using a hierarchical Bayesian model. Markov chain Monte Carlo (MCMC) simulations were used to estimate the posterior probability density of demographic and genealogical parameters. The model was designed to allow interlocus variation in mutational and demographic parameters, which made it possible to detect aberrant patterns of variation at individual loci that could result from heterogeneity in mutational dynamics or from the effects of selection at linked sites. Results of the MCMC simulations were consistent with zero variance in demographic parameters among loci, but there was evidence for a 10- to 20-fold difference in mutation rate between the most slowly and most rapidly evolving loci. Results of the model provided strong evidence that savannah baboons have undergone a long-term historical decline in population size. The mode of the highest posterior density for the joint distribution of current and ancestral population size indicated a roughly eightfold contraction over the past 1,000 to 250,000 years. These results indicate that savannah baboons apparently did not share a common demographic history with other codistributed primate species.},
	Author = {Storz, Jay F and Beaumont, Mark A and Alberts, Susan C},
	Date-Added = {2017-06-22 12:09:32 +0000},
	Date-Modified = {2017-06-22 12:09:32 +0000},
	Journal = {Mol Biol Evol},
	Journal-Full = {Molecular biology and evolution},
	Mesh = {Animals; Bayes Theorem; Evolution, Molecular; Genetic Variation; Genotype; Markov Chains; Models, Biological; Monte Carlo Method; Mutagenesis; Papio; Population Density; Selection, Genetic; Time Factors},
	Month = {Nov},
	Number = {11},
	Pages = {1981-90},
	Pmid = {12411607},
	Pst = {ppublish},
	Title = {Genetic evidence for long-term population decline in a savannah-dwelling primate: inferences from a hierarchical bayesian model},
	Volume = {19},
	Year = {2002}}

@article{Ewing:2016aa,
	Abstract = {Recently, there has been increased awareness of the role of background selection (BGS) in both data analysis and modelling advances. However, BGS is still difficult to take into account because of tractability issues with simulations and difficulty with nonequilibrium demographic models. Often, simple rescaling adjustments of effective population size are used. However, there has been neither a proper characterization of how BGS could bias or shift inference when not properly taken into account, nor a thorough analysis of whether rescaling is a sufficient solution. Here, we carry out extensive simulations with BGS to determine biases and behaviour of demographic inference using an approximate Bayesian approach. We find that results can be positively misleading with significant bias, and describe the parameter space in which BGS models replicate observed neutral nonequilibrium expectations.},
	Author = {Ewing, Gregory B and Jensen, Jeffrey D},
	Date-Added = {2017-06-22 11:11:51 +0000},
	Date-Modified = {2017-06-22 11:11:51 +0000},
	Doi = {10.1111/mec.13390},
	Journal = {Mol Ecol},
	Journal-Full = {Molecular ecology},
	Keywords = {evolutionary theory; natural selection and contemporary evolution; population dynamics; population genetics-theoretical},
	Mesh = {Bayes Theorem; Genetics, Population; Models, Genetic; Selection, Genetic},
	Month = {01},
	Number = {1},
	Pages = {135-41},
	Pmid = {26394805},
	Pst = {ppublish},
	Title = {The consequences of not accounting for background selection in demographic inference},
	Volume = {25},
	Year = {2016},
	Bdsk-Url-1 = {http://dx.doi.org/10.1111/mec.13390}}

@article{Schrider:2016aa,
	Abstract = {The availability of large-scale population genomic sequence data has resulted in an explosion in efforts to infer the demographic histories of natural populations across a broad range of organisms. As demographic events alter coalescent genealogies, they leave detectable signatures in patterns of genetic variation within and between populations. Accordingly, a variety of approaches have been designed to leverage population genetic data to uncover the footprints of demographic change in the genome. The vast majority of these methods make the simplifying assumption that the measures of genetic variation used as their input are unaffected by natural selection. However, natural selection can dramatically skew patterns of variation not only at selected sites, but at linked, neutral loci as well. Here we assess the impact of recent positive selection on demographic inference by characterizing the performance of three popular methods through extensive simulation of data sets with varying numbers of linked selective sweeps. In particular, we examined three different demographic models relevant to a number of species, finding that positive selection can bias parameter estimates of each of these models-often severely. We find that selection can lead to incorrect inferences of population size changes when none have occurred. Moreover, we show that linked selection can lead to incorrect demographic model selection, when multiple demographic scenarios are compared. We argue that natural populations may experience the amount of recent positive selection required to skew inferences. These results suggest that demographic studies conducted in many species to date may have exaggerated the extent and frequency of population size changes.},
	Author = {Schrider, Daniel R and Shanku, Alexander G and Kern, Andrew D},
	Date-Added = {2017-06-22 11:10:07 +0000},
	Date-Modified = {2017-06-22 11:10:07 +0000},
	Doi = {10.1534/genetics.116.190223},
	Journal = {Genetics},
	Journal-Full = {Genetics},
	Keywords = {demographic inference; population genetics; positive selection},
	Mesh = {Demography; Evolution, Molecular; Humans; Models, Genetic; Population; Selection, Genetic},
	Month = {Nov},
	Number = {3},
	Pages = {1207-1223},
	Pmc = {PMC5105852},
	Pmid = {27605051},
	Pst = {ppublish},
	Title = {Effects of Linked Selective Sweeps on Demographic Inference and Model Selection},
	Volume = {204},
	Year = {2016},
	Bdsk-Url-1 = {http://dx.doi.org/10.1534/genetics.116.190223}}

@article{Kim:2000aa,
	Abstract = {Due to relatively high rates of strongly selected deleterious mutations, directional selection on favorable alleles (causing hitchhiking effects on linked neutral polymorphisms) is expected to occur while a deleterious mutation-selection balance is present in a population. We analyze this interaction of directional selection and background selection and study their combined effects on neutral variation, using a three-locus model in which each locus is subjected to either deleterious, favorable, or neutral mutations. Average heterozygosity is measured by simulations (1) at the stationary state under the assumption of recurrent hitchhiking events and (2) as a transient level after a single hitchhiking event. The simulation results are compared to theoretical predictions. It is shown that known analytical solutions describing the hitchhiking effect without background selection can be modified such that they accurately predict the joint effects of hitchhiking and background on linked, neutral variation. Generalization of these results to a more appropriate multilocus model (such that background selection can occur at multiple sites) suggests that, in regions of very low recombination rates, stationary levels of nucleotide diversity are primarily determined by hitchhiking, whereas in regions of high recombination, background selection is the dominant force. The implications of these results on the identification and estimation of the relevant parameters of the model are discussed.},
	Author = {Kim, Y and Stephan, W},
	Date-Added = {2017-06-22 09:10:03 +0000},
	Date-Modified = {2017-06-22 09:10:03 +0000},
	Journal = {Genetics},
	Journal-Full = {Genetics},
	Mesh = {Alleles; Animals; Computer Simulation; Drosophila melanogaster; Gene Frequency; Genes, Insect; Genetic Variation; Heterozygote; Homozygote; Models, Genetic; Models, Statistical; Mutation; Predictive Value of Tests; Selection, Genetic},
	Month = {Jul},
	Number = {3},
	Pages = {1415-27},
	Pmc = {PMC1461159},
	Pmid = {10880499},
	Pst = {ppublish},
	Title = {Joint effects of genetic hitchhiking and background selection on neutral variation},
	Volume = {155},
	Year = {2000}}

@article{Corbett-Detig:2015aa,
	Abstract = {The neutral theory of molecular evolution predicts that the amount of neutral polymorphisms within a species will increase proportionally with the census population size (Nc). However, this prediction has not been borne out in practice: while the range of Nc spans many orders of magnitude, levels of genetic diversity within species fall in a comparatively narrow range. Although theoretical arguments have invoked the increased efficacy of natural selection in larger populations to explain this discrepancy, few direct empirical tests of this hypothesis have been conducted. In this work, we provide a direct test of this hypothesis using population genomic data from a wide range of taxonomically diverse species. To do this, we relied on the fact that the impact of natural selection on linked neutral diversity depends on the local recombinational environment. In regions of relatively low recombination, selected variants affect more neutral sites through linkage, and the resulting correlation between recombination and polymorphism allows a quantitative assessment of the magnitude of the impact of selection on linked neutral diversity. By comparing whole genome polymorphism data and genetic maps using a coalescent modeling framework, we estimate the degree to which natural selection reduces linked neutral diversity for 40 species of obligately sexual eukaryotes. We then show that the magnitude of the impact of natural selection is positively correlated with Nc, based on body size and species range as proxies for census population size. These results demonstrate that natural selection removes more variation at linked neutral sites in species with large Nc than those with small Nc and provides direct empirical evidence that natural selection constrains levels of neutral genetic diversity across many species. This implies that natural selection may provide an explanation for this longstanding paradox of population genetics.},
	Author = {Corbett-Detig, Russell B and Hartl, Daniel L and Sackton, Timothy B},
	Date-Added = {2017-06-22 09:09:32 +0000},
	Date-Modified = {2017-06-22 09:09:32 +0000},
	Doi = {10.1371/journal.pbio.1002112},
	Journal = {PLoS Biol},
	Journal-Full = {PLoS biology},
	Mesh = {Animals; Biodiversity; Models, Theoretical; Plants; Selection, Genetic},
	Month = {Apr},
	Number = {4},
	Pages = {e1002112},
	Pmc = {PMC4393120},
	Pmid = {25859758},
	Pst = {epublish},
	Title = {Natural selection constrains neutral diversity across a wide range of species},
	Volume = {13},
	Year = {2015},
	Bdsk-Url-1 = {http://dx.doi.org/10.1371/journal.pbio.1002112}}

@article{Nicolaisen:2013aa,
	Abstract = {Purifying selection at many linked sites alters patterns of molecular evolution, reducing overall diversity and distorting the shapes of genealogies. Recombination attenuates these effects; however, purifying selection can significantly distort genealogies even for substantial recombination rates. Here, we show that when selection and/or recombination are sufficiently strong, the genealogy at any single site can be described by a time-dependent effective population size, Ne(t), which has a simple analytic form. Our results illustrate how recombination reduces distortions in genealogies and allow us to quantitatively describe the shapes of genealogies in the presence of strong purifying selection and recombination. We also analyze the effects of a distribution of selection coefficients across the genome.},
	Author = {Nicolaisen, Lauren E and Desai, Michael M},
	Date-Added = {2017-06-22 08:49:26 +0000},
	Date-Modified = {2017-06-22 08:49:26 +0000},
	Doi = {10.1534/genetics.113.152983},
	Journal = {Genetics},
	Journal-Full = {Genetics},
	Keywords = {coalescent; genealogies; linkage; purifying selection; recombination},
	Mesh = {Genetic Fitness; Haploidy; Models, Genetic; Pedigree; Population; Recombination, Genetic; Selection, Genetic},
	Month = {Sep},
	Number = {1},
	Pages = {221-30},
	Pmc = {PMC3761303},
	Pmid = {23821597},
	Pst = {ppublish},
	Title = {Distortions in genealogies due to purifying selection and recombination},
	Volume = {195},
	Year = {2013},
	Bdsk-Url-1 = {http://dx.doi.org/10.1534/genetics.113.152983}}

@article{Zeng:2015aa,
	Abstract = {It is well known that most new mutations that affect fitness exert deleterious effects and that natural populations are often composed of subpopulations (demes) connected by gene flow. To gain a better understanding of the joint effects of purifying selection and population structure, we focus on a scenario where an ancestral population splits into multiple demes and study neutral diversity patterns in regions linked to selected sites. In the background selection regime of strong selection, we first derive analytic equations for pairwise coalescent times and FST as a function of time after the ancestral population splits into two demes and then construct a flexible coalescent simulator that can generate samples under complex models such as those involving multiple demes or nonconservative migration. We have carried out extensive forward simulations to show that the new methods can accurately predict diversity patterns both in the nonequilibrium phase following the split of the ancestral population and in the equilibrium between mutation, migration, drift, and selection. In the interference selection regime of many tightly linked selected sites, forward simulations provide evidence that neutral diversity patterns obtained from both the nonequilibrium and equilibrium phases may be virtually indistinguishable for models that have identical variance in fitness, but are nonetheless different with respect to the number of selected sites and the strength of purifying selection. This equivalence in neutral diversity patterns suggests that data collected from subdivided populations may have limited power for differentiating among the selective pressures to which closely linked selected sites are subject.},
	Author = {Zeng, Kai and Corcoran, P{\'a}draic},
	Date-Added = {2017-06-22 08:48:22 +0000},
	Date-Modified = {2017-06-22 08:48:22 +0000},
	Doi = {10.1534/genetics.115.178558},
	Journal = {Genetics},
	Journal-Full = {Genetics},
	Keywords = {FST; background selection; coalescent; interference selection; population subdivision},
	Mesh = {Algorithms; Animals; Computer Simulation; Genetic Variation; Humans; Models, Genetic; Population Dynamics; Selection, Genetic},
	Month = {Dec},
	Number = {4},
	Pages = {1539-54},
	Pmc = {PMC4676517},
	Pmid = {26434720},
	Pst = {ppublish},
	Title = {The Effects of Background and Interference Selection on Patterns of Genetic Variation in Subdivided Populations},
	Volume = {201},
	Year = {2015},
	Bdsk-Url-1 = {http://dx.doi.org/10.1534/genetics.115.178558}}

@article{Zeng:2013aa,
	Abstract = {There is increasing evidence that background selection, the effects of the elimination of recurring deleterious mutations by natural selection on variability at linked sites, may be a major factor shaping genome-wide patterns of genetic diversity. To accurately quantify the importance of background selection, it is vital to have computationally efficient models that include essential biological features. To this end, a structured coalescent procedure is used to construct a model of background selection that takes into account the effects of recombination, recent changes in population size and variation in selection coefficients against deleterious mutations across sites. Furthermore, this model allows a flexible organization of selected and neutral sites in the region concerned, and has the ability to generate sequence variability at both selected and neutral sites, allowing the correlation between these two types of sites to be studied. The accuracy of the model is verified by checking against the results of forward simulations. These simulations also reveal several patterns of diversity that are in qualitative agreement with observations reported in recent studies of DNA sequence polymorphisms. These results suggest that the model should be useful for data analysis.},
	Author = {Zeng, K},
	Date-Added = {2017-06-22 08:48:00 +0000},
	Date-Modified = {2017-06-22 08:48:00 +0000},
	Doi = {10.1038/hdy.2012.102},
	Journal = {Heredity (Edinb)},
	Journal-Full = {Heredity},
	Mesh = {Animals; Demography; Genetic Fitness; Genetic Variation; Models, Genetic; Models, Theoretical; Mutation; Population Density; Recombination, Genetic; Selection, Genetic},
	Month = {Apr},
	Number = {4},
	Pages = {363-71},
	Pmc = {PMC3607694},
	Pmid = {23188176},
	Pst = {ppublish},
	Title = {A coalescent model of background selection with recombination, demography and variation in selection coefficients},
	Volume = {110},
	Year = {2013},
	Bdsk-Url-1 = {http://dx.doi.org/10.1038/hdy.2012.102}}

@article{Coop:2012aa,
	Abstract = {Two major sources of stochasticity in the dynamics of neutral alleles result from resampling of finite populations (genetic drift) and the random genetic background of nearby selected alleles on which the neutral alleles are found (linked selection). There is now good evidence that linked selection plays an important role in shaping polymorphism levels in a number of species. One of the best-investigated models of linked selection is the recurrent full-sweep model, in which newly arisen selected alleles fix rapidly. However, the bulk of selected alleles that sweep into the population may not be destined for rapid fixation. Here we develop a general model of recurrent selective sweeps in a coalescent framework, one that generalizes the recurrent full-sweep model to the case where selected alleles do not sweep to fixation. We show that in a large population, only the initial rapid increase of a selected allele affects the genealogy at partially linked sites, which under fairly general assumptions are unaffected by the subsequent fate of the selected allele. We also apply the theory to a simple model to investigate the impact of recurrent partial sweeps on levels of neutral diversity and find that for a given reduction in diversity, the impact of recurrent partial sweeps on the frequency spectrum at neutral sites is determined primarily by the frequencies rapidly achieved by the selected alleles. Consequently, recurrent sweeps of selected alleles to low frequencies can have a profound effect on levels of diversity but can leave the frequency spectrum relatively unperturbed. In fact, the limiting coalescent model under a high rate of sweeps to low frequency is identical to the standard neutral model. The general model of selective sweeps we describe goes some way toward providing a more flexible framework to describe genomic patterns of diversity than is currently available.},
	Author = {Coop, Graham and Ralph, Peter},
	Date-Added = {2017-06-22 08:47:00 +0000},
	Date-Modified = {2017-06-22 08:47:00 +0000},
	Doi = {10.1534/genetics.112.141861},
	Journal = {Genetics},
	Journal-Full = {Genetics},
	Mesh = {Alleles; Animals; Evolution, Molecular; Genetic Variation; Humans; Models, Genetic; Selection, Genetic},
	Month = {Sep},
	Number = {1},
	Pages = {205-24},
	Pmc = {PMC3430537},
	Pmid = {22714413},
	Pst = {ppublish},
	Title = {Patterns of neutral diversity under general models of selective sweeps},
	Volume = {192},
	Year = {2012},
	Bdsk-Url-1 = {http://dx.doi.org/10.1534/genetics.112.141861}}

@article{Marth:2004aa,
	Abstract = {We have studied a genome-wide set of single-nucleotide polymorphism (SNP) allele frequency measures for African-American, East Asian, and European-American samples. For this analysis we derived a simple, closed mathematical formulation for the spectrum of expected allele frequencies when the sampled populations have experienced nonstationary demographic histories. The direct calculation generates the spectrum orders of magnitude faster than coalescent simulations do and allows us to generate spectra for a large number of alternative histories on a multidimensional parameter grid. Model-fitting experiments using this grid reveal significant population-specific differences among the demographic histories that best describe the observed allele frequency spectra. European and Asian spectra show a bottleneck-shaped history: a reduction of effective population size in the past followed by a recent phase of size recovery. In contrast, the African-American spectrum shows a history of moderate but uninterrupted population expansion. These differences are expected to have profound consequences for the design of medical association studies. The analytical methods developed for this study, i.e., a closed mathematical formulation for the allele frequency spectrum, correcting the ascertainment bias introduced by shallow SNP sampling, and dealing with variable sample sizes provide a general framework for the analysis of public variation data.},
	Author = {Marth, Gabor T and Czabarka, Eva and Murvai, Janos and Sherry, Stephen T},
	Date-Added = {2017-06-21 14:47:07 +0000},
	Date-Modified = {2017-06-21 14:47:07 +0000},
	Journal = {Genetics},
	Journal-Full = {Genetics},
	Mesh = {African Americans; Alleles; Americas; Asia; Biometry; Europe; Gene Frequency; Genetic Variation; Genetics, Population; Genome, Human; Humans; Linkage Disequilibrium; Models, Genetic; Polymorphism, Single Nucleotide; Population Density},
	Month = {Jan},
	Number = {1},
	Pages = {351-72},
	Pmc = {PMC1470693},
	Pmid = {15020430},
	Pst = {ppublish},
	Title = {The allele frequency spectrum in genome-wide human variation data reveals signals of differential demographic history in three large world populations},
	Volume = {166},
	Year = {2004}}

@article{Gossmann:2012aa,
	Abstract = {The role of adaptation is a fundamental question in molecular evolution. Theory predicts that species with large effective population sizes should undergo a higher rate of adaptive evolution than species with low effective population sizes if adaptation is limited by the supply of mutations. Previous analyses have appeared to support this conjecture because estimates of the proportion of nonsynonymous substitutions fixed by adaptive evolution, α, tend to be higher in species with large N(e). However, α is a function of both the number of advantageous and effectively neutral substitutions, either of which might depend on N(e). Here, we investigate the relationship between N(e) and ω(a), the rate of adaptive evolution relative to the rate of neutral evolution, using nucleotide polymorphism and divergence data from 13 independent pairs of eukaryotic species. We find a highly significant positive correlation between ω(a) and N(e). We also find some evidence that the rate of adaptive evolution varies between groups of organisms for a given N(e). The correlation between ω(a) and N(e) does not appear to be an artifact of demographic change or selection on synonymous codon use. Our results suggest that adaptation is to some extent limited by the supply of mutations and that at least some adaptation depends on newly occurring mutations rather than on standing genetic variation. Finally, we show that the proportion of nearly neutral nonadaptive substitutions declines with increasing N(e). The low rate of adaptive evolution and the high proportion of effectively neutral substitution in species with small N(e) are expected to combine to make it difficult to detect adaptive molecular evolution in species with small N(e).},
	Author = {Gossmann, Toni I and Keightley, Peter D and Eyre-Walker, Adam},
	Date-Added = {2017-06-14 10:56:37 +0000},
	Date-Modified = {2017-06-14 10:56:37 +0000},
	Doi = {10.1093/gbe/evs027},
	Journal = {Genome Biol Evol},
	Journal-Full = {Genome biology and evolution},
	Mesh = {Adaptation, Biological; Amino Acid Substitution; Animals; Codon; Eukaryota; Evolution, Molecular; Genetic Drift; Models, Theoretical; Mutation; Plants; Polymorphism, Genetic; Population Density; Selection, Genetic},
	Number = {5},
	Pages = {658-67},
	Pmc = {PMC3381672},
	Pmid = {22436998},
	Pst = {ppublish},
	Title = {The effect of variation in the effective population size on the rate of adaptive molecular evolution in eukaryotes},
	Volume = {4},
	Year = {2012},
	Bdsk-Url-1 = {http://dx.doi.org/10.1093/gbe/evs027}}

@article{Kim:2017aa,
	Abstract = {The distribution of fitness effects (DFE) has considerable importance in population genetics. To date, estimates of the DFE come from studies using a small number of individuals. Thus, estimates of the proportion of moderately to strongly deleterious new mutations may be unreliable because such variants are unlikely to be segregating in the data. Additionally, the true functional form of the DFE is unknown, and estimates of the DFE differ significantly between studies. Here we present a flexible and computationally tractable method, called Fit∂a∂i, to estimate the DFE of new mutations using the site frequency spectrum from a large number of individuals. We apply our approach to the frequency spectrum of 1300 Europeans from the Exome Sequencing Project ESP6400 data set, 1298 Danes from the LuCamp data set, and 432 Europeans from the 1000 Genomes Project to estimate the DFE of deleterious nonsynonymous mutations. We infer significantly fewer (0.38-0.84 fold) strongly deleterious mutations with selection coefficient |s| > 0.01 and more (1.24-1.43 fold) weakly deleterious mutations with selection coefficient |s| < 0.001 compared to previous estimates. Furthermore, a DFE that is a mixture distribution of a point mass at neutrality plus a gamma distribution fits better than a gamma distribution in two of the three data sets. Our results suggest that nearly neutral forces play a larger role in human evolution than previously thought.},
	Author = {Kim, Bernard Y and Huber, Christian D and Lohmueller, Kirk E},
	Date-Added = {2017-05-19 22:42:30 +0000},
	Date-Modified = {2017-05-19 22:42:30 +0000},
	Doi = {10.1534/genetics.116.197145},
	Journal = {Genetics},
	Journal-Full = {Genetics},
	Keywords = {deleterious mutations; diffusion theory; population genetics; site frequency spectrum},
	Month = {May},
	Number = {1},
	Pages = {345-361},
	Pmc = {PMC5419480},
	Pmid = {28249985},
	Pst = {ppublish},
	Title = {Inference of the Distribution of Selection Coefficients for New Nonsynonymous Mutations Using Large Samples},
	Volume = {206},
	Year = {2017},
	Bdsk-Url-1 = {http://dx.doi.org/10.1534/genetics.116.197145}}

@article{Jackson:2017aa,
	Abstract = {Four-fold degenerate coding sites form a major component of the genome, and are often used to make inferences about selection and demography, so that understanding their evolution is important. Despite previous efforts, many questions regarding the causes of base composition changes at these sites in Drosophila remain unanswered. To shed further light on this issue, we obtained a new whole-genome polymorphism data set from D. simulans. We analyzed samples from the putatively ancestral range of D. simulans, as well as an existing polymorphism data set from an African population of D. melanogaster. By using D. yakuba as an outgroup, we found clear evidence for selection on 4-fold sites along both lineages over a substantial period, with the intensity of selection increasing with GC content. Based on an explicit model of base composition evolution, we suggest that the observed AT-biased substitution pattern in both lineages is probably due to an ancestral reduction in selection intensity, and is unlikely to be the result of an increase in mutational bias towards AT alone. By using two polymorphism-based methods for estimating selection coefficients over different timescales, we show that the selection intensity on codon usage has been rather stable in D. simulans in the recent past, but the long-term estimates in D. melanogaster are much higher than the short-term ones, indicating a continuing decline in selection intensity, to such an extent that the short-term estimates suggest that selection is only active in the most GC-rich parts of the genome. Finally, we provide evidence for complex evolutionary patterns in the putatively neutral short introns, which cannot be explained by the standard GC-biased gene conversion model. These results reveal a dynamic picture of base composition evolution.},
	Author = {Jackson, Benjamin C and Campos, Jos{\'e} L and Haddrill, Penelope R and Charlesworth, Brian and Zeng, Kai},
	Date-Added = {2017-05-19 22:20:25 +0000},
	Date-Modified = {2017-05-19 22:20:25 +0000},
	Doi = {10.1093/gbe/evw291},
	Journal = {Genome Biol Evol},
	Journal-Full = {Genome biology and evolution},
	Keywords = {Drosophila; codon usage bias; nonequilibrium behavior; selection; short introns},
	Month = {Jan},
	Number = {1},
	Pages = {102-123},
	Pmc = {PMC5381600},
	Pmid = {28082609},
	Pst = {ppublish},
	Title = {Variation in the Intensity of Selection on Codon Bias over Time Causes Contrasting Patterns of Base Composition Evolution in Drosophila},
	Volume = {9},
	Year = {2017},
	Bdsk-Url-1 = {http://dx.doi.org/10.1093/gbe/evw291}}

@article{Muyle:2011aa,
	Abstract = {Base composition varies among and within eukaryote genomes. Although mutational bias and selection have initially been invoked, more recently GC-biased gene conversion (gBGC) has been proposed to play a central role in shaping nucleotide landscapes, especially in yeast, mammals, and birds. gBGC is a kind of meiotic drive in favor of G and C alleles, associated with recombination. Previous studies have also suggested that gBGC could be at work in grass genomes. However, these studies were carried on third codon positions that can undergo selection on codon usage. As most preferred codons end in G or C in grasses, gBGC and selection can be confounded. Here we investigated further the forces that might drive GC content evolution in the rice genus using both coding and noncoding sequences. We found that recombination rates correlate positively with equilibrium GC content and that selfing species (Oryza sativa and O. glaberrima) have significantly lower equilibrium GC content compared with more outcrossing species. As recombination is less efficient in selfing species, these results suggest that recombination drives GC content. We also detected a positive relationship between expression levels and GC content in third codon positions, suggesting that selection favors codons ending with G or C bases. However, the correlation between GC content and recombination cannot be explained by selection on codon usage alone as it was also observed in noncoding positions. Finally, analyses of polymorphism data ruled out the hypothesis that genomic variation in GC content is due to mutational processes. Our results suggest that both gBGC and selection on codon usage affect GC content in the Oryza genus and likely in other grass species.},
	Author = {Muyle, Aline and Serres-Giardi, Laurana and Ressayre, Adrienne and Escobar, Juan and Gl{\'e}min, Sylvain},
	Date-Added = {2017-05-19 22:05:13 +0000},
	Date-Modified = {2017-05-19 22:05:13 +0000},
	Doi = {10.1093/molbev/msr104},
	Journal = {Mol Biol Evol},
	Journal-Full = {Molecular biology and evolution},
	Mesh = {Base Composition; Chromosome Mapping; Codon; Evolution, Molecular; Gene Conversion; Gene Frequency; Genetic Drift; Meiosis; Models, Theoretical; Mutation; Open Reading Frames; Oryza; Phylogeny; Physical Chromosome Mapping; Recombination, Genetic; Selection, Genetic; Untranslated Regions},
	Month = {Sep},
	Number = {9},
	Pages = {2695-706},
	Pmid = {21504892},
	Pst = {ppublish},
	Title = {GC-biased gene conversion and selection affect GC content in the Oryza genus (rice)},
	Volume = {28},
	Year = {2011},
	Bdsk-Url-1 = {http://dx.doi.org/10.1093/molbev/msr104}}

@article{Galtier:2016aa,
	Abstract = {The rate at which genomes adapt to environmental changes and the prevalence of adaptive processes in molecular evolution are two controversial issues in current evolutionary genetics. Previous attempts to quantify the genome-wide rate of adaptation through amino-acid substitution have revealed a surprising diversity of patterns, with some species (e.g. Drosophila) experiencing a very high adaptive rate, while other (e.g. humans) are dominated by nearly-neutral processes. It has been suggested that this discrepancy reflects between-species differences in effective population size. Published studies, however, were mainly focused on model organisms, and relied on disparate data sets and methodologies, so that an overview of the prevalence of adaptive protein evolution in nature is currently lacking. Here we extend existing estimators of the amino-acid adaptive rate by explicitly modelling the effect of favourable mutations on non-synonymous polymorphism patterns, and we apply these methods to a newly-built, homogeneous data set of 44 non-model animal species pairs. Data analysis uncovers a major contribution of adaptive evolution to the amino-acid substitution process across all major metazoan phyla-with the notable exception of humans and primates. The proportion of adaptive amino-acid substitution is found to be positively correlated to species effective population size. This relationship, however, appears to be primarily driven by a decreased rate of nearly-neutral amino-acid substitution because of more efficient purifying selection in large populations. Our results reveal that adaptive processes dominate the evolution of proteins in most animal species, but do not corroborate the hypothesis that adaptive substitutions accumulate at a faster rate in large populations. Implications regarding the factors influencing the rate of adaptive evolution and positive selection detection in humans vs. other organisms are discussed.},
	Author = {Galtier, Nicolas},
	Date-Added = {2017-05-19 22:03:59 +0000},
	Date-Modified = {2017-05-19 22:03:59 +0000},
	Doi = {10.1371/journal.pgen.1005774},
	Journal = {PLoS Genet},
	Journal-Full = {PLoS genetics},
	Mesh = {Adaptation, Physiological; Amino Acid Substitution; Animals; Drosophila; Evolution, Molecular; Genome; Humans; Mutation; Population Density; Primates; Proteins; Selection, Genetic},
	Month = {Jan},
	Number = {1},
	Pages = {e1005774},
	Pmc = {PMC4709115},
	Pmid = {26752180},
	Pst = {epublish},
	Title = {Adaptive Protein Evolution in Animals and the Effective Population Size Hypothesis},
	Volume = {12},
	Year = {2016},
	Bdsk-Url-1 = {http://dx.doi.org/10.1371/journal.pgen.1005774}}

@article{Bustamante:2001aa,
	Abstract = {In this article we explore statistical properties of the maximum-likelihood estimates (MLEs) of the selection and mutation parameters in a Poisson random field population genetics model of directional selection at DNA sites. We derive the asymptotic variances and covariance of the MLEs and explore the power of the likelihood ratio tests (LRT) of neutrality for varying levels of mutation and selection as well as the robustness of the LRT to deviations from the assumption of free recombination among sites. We also discuss the coverage of confidence intervals on the basis of two standard-likelihood methods. We find that the LRT has high power to detect deviations from neutrality and that the maximum-likelihood estimation performs very well when the ancestral states of all mutations in the sample are known. When the ancestral states are not known, the test has high power to detect deviations from neutrality for negative selection but not for positive selection. We also find that the LRT is not robust to deviations from the assumption of independence among sites.},
	Author = {Bustamante, C D and Wakeley, J and Sawyer, S and Hartl, D L},
	Date-Added = {2017-05-18 23:16:40 +0000},
	Date-Modified = {2017-05-18 23:16:40 +0000},
	Journal = {Genetics},
	Journal-Full = {Genetics},
	Mesh = {Alleles; Likelihood Functions; Models, Genetic; Models, Statistical; Poisson Distribution; Recombination, Genetic},
	Month = {Dec},
	Number = {4},
	Pages = {1779-88},
	Pmc = {PMC1461920},
	Pmid = {11779814},
	Pst = {ppublish},
	Title = {Directional selection and the site-frequency spectrum},
	Volume = {159},
	Year = {2001}}

@article{Sawyer:1992aa,
	Abstract = {Frequencies of mutant sites are modeled as a Poisson random field in two species that share a sufficiently recent common ancestor. The selective effect of the new alleles can be favorable, neutral, or detrimental. The model is applied to the sample configurations of nucleotides in the alcohol dehydrogenase gene (Adh) in Drosophila simulans and Drosophila yakuba. Assuming a synonymous mutation rate of 1.5 x 10(-8) per site per year and 10 generations per year, we obtain estimates for the effective population size (N(e) = 6.5 x 10(6)), the species divergence time (tdiv = 3.74 million years), and an average selection coefficient (sigma = 1.53 x 10(-6) per generation for advantageous or mildly detrimental replacements), although it is conceivable that only two of the amino acid replacements were selected and the rest neutral. The analysis, which includes a sampling theory for the independent infinite sites model with selection, also suggests the estimate that the number of amino acids in the enzyme that are susceptible to favorable mutation is in the range 2-23 at any one time. The approach provides a theoretical basis for the use of a 2 x 2 contingency table to compare fixed differences and polymorphic sites with silent sites and amino acid replacements.},
	Author = {Sawyer, S A and Hartl, D L},
	Date-Added = {2017-05-18 23:16:01 +0000},
	Date-Modified = {2017-05-18 23:16:01 +0000},
	Journal = {Genetics},
	Journal-Full = {Genetics},
	Mesh = {Alcohol Dehydrogenase; Alleles; Animals; Base Sequence; Drosophila; Genetics, Population; Mutation; Poisson Distribution; Polymorphism, Genetic; Sequence Alignment; Species Specificity},
	Month = {Dec},
	Number = {4},
	Pages = {1161-76},
	Pmc = {PMC1205236},
	Pmid = {1459433},
	Pst = {ppublish},
	Title = {Population genetics of polymorphism and divergence},
	Volume = {132},
	Year = {1992}}

@article{Eyre-Walker:2009aa,
	Abstract = {The prevalence of adaptive evolution relative to genetic drift is a central problem in molecular evolution. Methods to estimate the fraction of adaptive nucleotide substitutions (alpha) have been developed, based on the McDonald-Kreitman test, that contrast polymorphism and divergence between selectively and neutrally evolving sites. However, these methods are expected to give downwardly biased estimates of alpha if there are slightly deleterious mutations, because these inflate polymorphism relative to divergence. Here, we estimate alpha by simultaneously estimating the distribution of fitness effects of new mutations at selected sites from the site frequency spectrum and the number of adaptive substitutions. We test the method using simulations. If data meet the assumptions of the analysis model, estimates of alpha show little bias, even when there is little or no recombination. However, population size differences between the divergence and polymorphism phases may cause alpha to be over or underestimated by a predictable factor that depends on the magnitude of the population size change and the shape of the distribution of effects of deleterious mutations. We analyze several data sets of protein-coding genes and noncoding regions from hominids and Drosophila. In Drosophila genes, we estimate that approximately 50% of amino acid substitutions and approximately 20% of substitutions in introns are adaptive. In protein-coding and noncoding data sets of humans, comparison to macaque sequences reveals little evidence for adaptive substitutions. However, the true frequency of adaptive substitutions in human-coding DNA could be as high as 40%, because estimates based on current polymorphism may be strongly downwardly biased by a decrease in the effective population size along the human lineage.},
	Author = {Eyre-Walker, Adam and Keightley, Peter D},
	Date-Added = {2017-05-18 22:04:39 +0000},
	Date-Modified = {2017-05-18 22:04:39 +0000},
	Doi = {10.1093/molbev/msp119},
	Journal = {Mol Biol Evol},
	Journal-Full = {Molecular biology and evolution},
	Mesh = {Adaptation, Physiological; Amino Acid Substitution; Animals; Bias (Epidemiology); Computer Simulation; DNA, Intergenic; Databases, Genetic; Drosophila; Evolution, Molecular; Humans; Likelihood Functions; Macaca; Models, Genetic; Mutation; Open Reading Frames; Population Density; Recombination, Genetic},
	Month = {Sep},
	Number = {9},
	Pages = {2097-108},
	Pmid = {19535738},
	Pst = {ppublish},
	Title = {Estimating the rate of adaptive molecular evolution in the presence of slightly deleterious mutations and population size change},
	Volume = {26},
	Year = {2009},
	Bdsk-Url-1 = {http://dx.doi.org/10.1093/molbev/msp119}}

@article{Keightley:2007aa,
	Abstract = {The distribution of fitness effects of new mutations (DFE) is important for addressing several questions in genetics, including the nature of quantitative variation and the evolutionary fate of small populations. Properties of the DFE can be inferred by comparing the distributions of the frequencies of segregating nucleotide polymorphisms at selected and neutral sites in a population sample, but demographic changes alter the spectrum of allele frequencies at both neutral and selected sites, so can bias estimates of the DFE if not accounted for. We have developed a maximum-likelihood approach, based on the expected allele-frequency distribution generated by transition matrix methods, to estimate parameters of the DFE while simultaneously estimating parameters of a demographic model that allows a population size change at some time in the past. We tested the method using simulations and found that it accurately recovers simulated parameter values, even if the simulated demography differs substantially from that assumed in our analysis. We use our method to estimate parameters of the DFE for amino acid-changing mutations in humans and Drosophila melanogaster. For a model of unconditionally deleterious mutations, with effects sampled from a gamma distribution, the mean estimate for the distribution shape parameter is approximately 0.2 for human populations, which implies that the DFE is strongly leptokurtic. For Drosophila populations, we estimate that the shape parameter is approximately 0.35. Differences in the shape of the distribution and the mean selection coefficient between humans and Drosophila result in significantly more strongly deleterious mutations in Drosophila than in humans, and, conversely, nearly neutral mutations are significantly less frequent.},
	Author = {Keightley, Peter D and Eyre-Walker, Adam},
	Date-Added = {2017-05-18 22:04:23 +0000},
	Date-Modified = {2017-05-18 22:04:23 +0000},
	Doi = {10.1534/genetics.107.080663},
	Journal = {Genetics},
	Journal-Full = {Genetics},
	Mesh = {Amino Acid Substitution; Animals; Demography; Drosophila; Gene Frequency; Humans; Likelihood Functions; Mutation; Mutation, Missense; Polymorphism, Genetic; Selection, Genetic},
	Month = {Dec},
	Number = {4},
	Pages = {2251-61},
	Pmc = {PMC2219502},
	Pmid = {18073430},
	Pst = {ppublish},
	Title = {Joint inference of the distribution of fitness effects of deleterious mutations and population demography based on nucleotide polymorphism frequencies},
	Volume = {177},
	Year = {2007},
	Bdsk-Url-1 = {http://dx.doi.org/10.1534/genetics.107.080663}}

@article{Eyre-Walker:2006aa,
	Abstract = {The distribution of fitness effects of new mutations is a fundamental parameter in genetics. Here we present a new method by which the distribution can be estimated. The method is fairly robust to changes in population size and admixture, and it can be corrected for any residual effects if a model of the demography is available. We apply the method to extensively sampled single-nucleotide polymorphism data from humans and estimate the distribution of fitness effects for amino acid changing mutations. We show that a gamma distribution with a shape parameter of 0.23 provides a good fit to the data and we estimate that >50% of mutations are likely to have mild effects, such that they reduce fitness by between one one-thousandth and one-tenth. We also infer that <15% of new mutations are likely to have strongly deleterious effects. We estimate that on average a nonsynonymous mutation reduces fitness by a few percent and that the average strength of selection acting against a nonsynonymous polymorphism is approximately 9 x 10(-5). We argue that the relaxation of natural selection due to modern medicine and reduced variance in family size is not likely to lead to a rapid decline in genetic quality, but that it will be very difficult to locate most of the genes involved in complex genetic diseases.},
	Author = {Eyre-Walker, Adam and Woolfit, Megan and Phelps, Ted},
	Date-Added = {2017-05-10 23:47:55 +0000},
	Date-Modified = {2017-05-10 23:47:55 +0000},
	Doi = {10.1534/genetics.106.057570},
	Journal = {Genetics},
	Journal-Full = {Genetics},
	Mesh = {Alleles; Amino Acid Substitution; Amino Acids; Biometry; Gene Frequency; Genetics, Population; Humans; Models, Genetic; Mutation; Polymorphism, Single Nucleotide; Quantitative Trait, Heritable; Selection, Genetic; Time Factors},
	Month = {Jun},
	Number = {2},
	Pages = {891-900},
	Pmc = {PMC1526495},
	Pmid = {16547091},
	Pst = {ppublish},
	Title = {The distribution of fitness effects of new deleterious amino acid mutations in humans},
	Volume = {173},
	Year = {2006},
	Bdsk-Url-1 = {http://dx.doi.org/10.1534/genetics.106.057570}}

@article{Glemin:2015aa,
	Abstract = {Much evidence indicates that GC-biased gene conversion (gBGC) has a major impact on the evolution of mammalian genomes. However, a detailed quantification of the process is still lacking. The strength of gBGC can be measured from the analysis of derived allele frequency spectra (DAF), but this approach is sensitive to a number of confounding factors. In particular, we show by simulations that the inference is pervasively affected by polymorphism polarization errors and by spatial heterogeneity in gBGC strength. We propose a new general method to quantify gBGC from DAF spectra, incorporating polarization errors, taking spatial heterogeneity into account, and jointly estimating mutation bias. Applying it to human polymorphism data from the 1000 Genomes Project, we show that the strength of gBGC does not differ between hypermutable CpG sites and non-CpG sites, suggesting that in humans gBGC is not caused by the base-excision repair machinery. Genome-wide, the intensity of gBGC is in the nearly neutral area. However, given that recombination occurs primarily within recombination hotspots, 1%-2% of the human genome is subject to strong gBGC. On average, gBGC is stronger in African than in non-African populations, reflecting differences in effective population sizes. However, due to more heterogeneous recombination landscapes, the fraction of the genome affected by strong gBGC is larger in non-African than in African populations. Given that the location of recombination hotspots evolves very rapidly, our analysis predicts that, in the long term, a large fraction of the genome is affected by short episodes of strong gBGC.},
	Author = {Gl{\'e}min, Sylvain and Arndt, Peter F and Messer, Philipp W and Petrov, Dmitri and Galtier, Nicolas and Duret, Laurent},
	Date-Added = {2017-05-10 22:22:16 +0000},
	Date-Modified = {2017-05-18 13:48:16 +0000},
	Doi = {10.1101/gr.185488.114},
	Journal = {Genome Res.},
	Journal-Full = {Genome research},
	Mesh = {Base Composition; Continental Population Groups; CpG Islands; Gene Conversion; Gene Frequency; Genome, Human; Humans; Models, Genetic; Polymorphism, Genetic},
	Month = {Aug},
	Number = {8},
	Pages = {1215-28},
	Pmc = {PMC4510005},
	Pmid = {25995268},
	Pst = {ppublish},
	Title = {Quantification of GC-biased gene conversion in the human genome},
	Volume = {25},
	Year = {2015},
	Bdsk-Url-1 = {http://dx.doi.org/10.1101/gr.185488.114}}

@comment{BibDesk Static Groups{
<?xml version="1.0" encoding="UTF-8"?>
<!DOCTYPE plist PUBLIC "-//Apple//DTD PLIST 1.0//EN" "http://www.apple.com/DTDs/PropertyList-1.0.dtd">
<plist version="1.0">
<array>
	<dict>
		<key>group name</key>
		<string>birds</string>
		<key>keys</key>
		<string>Backstrom:2010aa</string>
	</dict>
	<dict>
		<key>group name</key>
		<string>my publications</string>
		<key>keys</key>
		<string>Gossmann:2014aa,Jackson:2015aa,Jackson:2017aa,Haddrill:2011aa,Evans:2014aa,Corcoran:2017aa,Zeng:2015aa,Barton:2018aa,Zeng:2013aa</string>
	</dict>
</array>
</plist>
}}
